# Supplementary material for: Identifying drug targets for schizophrenia through gene prioritization
Source: Transl Psychiatry. 2026 Feb 4;16:102. doi: 10.1038/s41398-026-03813-0 (PMC12923709; doi:10.1038/s41398-026-03813-0)
Supplement: Supplementary file 3 — Supplementary Tables [file 41398_2026_3813_MOESM3_ESM.xlsx]

## Sheet: Legends
Supplementary Table 1
Column name	Description
Chr	Chromosome
SNP	rsID
bp	Physical position (basepairs)
refA	Effect allele
freq	Frequency of the effect allele in the genome-wide association study
b	Marginal log odds ratio
se	Marginal standard error
p	Marginal P value
n	Effective sample size
freq_geno	Frequency of the effect allele in the reference panel
bJ	Conditional effect size
bJ_se	Conditional standard error
pJ	Conditional P value
Supplementary Table 2
Column name	Description
Prioritized	Boolean value indicating whether the gene was prioritized based on our criteria (distance to the credible set, PoPS and MAGMA scores, number of genes in the locus, presence of non-synonymous variant(s) in the credible set, and support from ultra-rare damaging variant burden tests for schizophrenia.
Locus	Locus number
Gene	HUGO Gene Nomenclature Committee gene symbol
BestDistance	Boolean value indicating whether the gene is the closest to the credible set
Distance	Distance (basepairs) between credible set and the prioritized gene (position weighted by posterior inclusion probability)
BestPoPS	Boolean value indicating whether the gene has the highest PoPS score in the locus
PoPS quantile	PoPS score quantile
PoPS value	PoPS score raw
BestMAGMA	Boolean value indicating whether the gene has the highest MAGMA score in the locus
MAGMA quantile	MAGMA score quantile
MAGMA value	MAGMA score raw
# genes	Number of genes in the locus
SCHEMA	Boolean value indicating whether the gene was identified by the latest Schizophrenia Exome Sequencing Meta-analysis (SCHEMA) consortium meta-analysis of ultra-rare damaging variant burden tests for schizophrenia.
Coding PIP	Summed posterior inclusion probability of non-synonymous variants in the credible set
PGC3	Boolean value indicating whether the gene was prioritized by the latest meta-analysis of the Psychiatric Genomics Consortium Schizophrenia Workgroup
ASD/DD	Boolean value indicating whether the gene was identified by developmental disorder or autism spectrum disorder sequencing studies
PsyOPS	Psychiatric Omnilocus Prioritization Score score raw
Supplementary Table 3
Column name	Description
Prioritized	Boolean value indicating whether the gene was prioritized based on our criteria (distance to the credible set, PoPS and MAGMA scores, number of genes in the locus, presence of non-synonymous variant(s) in the credible set, and support from ultra-rare damaging variant burden tests for schizophrenia.
Locus	Locus number
Gene	HUGO Gene Nomenclature Committee gene symbol
BestDistance	Boolean value indicating whether the gene is the closest to the credible set
Distance	Distance (basepairs) between credible set and the prioritized gene (position weighted by posterior inclusion probability)
BestPoPS	Boolean value indicating whether the gene has the highest PoPS score in the locus
PoPS quantile	PoPS score quantile
PoPS value	PoPS score raw
BestMAGMA	Boolean value indicating whether the gene has the highest MAGMA score in the locus
MAGMA quantile	MAGMA score quantile
MAGMA value	MAGMA score raw
# genes	Number of genes in the locus
SCHEMA	Boolean value indicating whether the gene was identified by the latest Schizophrenia Exome Sequencing Meta-analysis (SCHEMA) consortium meta-analysis of ultra-rare damaging variant burden tests for schizophrenia.
Coding PIP	Summed posterior inclusion probability of non-synonymous variants in the credible set
PGC3	Boolean value indicating whether the gene was prioritized by the latest meta-analysis of the Psychiatric Genomics Consortium Schizophrenia Workgroup
ASD/DD	Boolean value indicating whether the gene was identified by developmental disorder or autism spectrum disorder sequencing studies
PsyOPS	Psychiatric Omnilocus Prioritization Score score raw
Supplementary Table 4
Column name	Description
ensigid	ENSEMBLE gene ID
gene symbol	HUGO Gene Nomenclature Committee gene symbol
# OT known drug entries	Number of Open Targets (OT) platform entries in the "known drugs" section
# drugs	Number of unique drugs listed in OT that are targeting a specific gene
drug names	International nonproprietary name of drugs / active ingredients
level of evidence

## Sheet: ST1_GWAS_hits
Supplementary Table 1. All GWAS hits
Chr	SNP	bp	refA	freq	b	se	p	n	freq_geno	bJ	bJ_se	pJ
1	rs6673880	2373168	A	0.45	-0.0610034	0.00860162	1.32e-12	133246	0.43679	-0.0610034	0.00860321	1.33e-12
1	rs11122119	6768856	A	0.345	0.0453008	0.00810854	2.31e-08	164257	0.34793	0.0453008	0.00810929	2.32e-08
1	rs11121172	8418644	C	0.288	0.0546018	0.00886006	7.15e-10	151600	0.27904	0.0546018	0.00886114	7.19e-10
1	rs61786047	29032580	A	0.115	-0.0788019	0.0134697	4.91e-09	132154	0.103701	-0.0788019	0.0134714	4.93e-09
1	rs56335113	30427639	A	0.3	0.066602	0.0084467	3.15e-15	162852	0.309271	0.066602	0.00844829	3.18e-15
1	rs581459	36375110	T	0.183	-0.0743001	0.0122503	1.32e-09	108754	0.1845	-0.0950706	0.0127314	8.18e-14
1	rs11210892	44100084	G	0.322	0.0674998	0.00814712	1.18e-16	168377	0.331807	0.0674998	0.00814875	1.2e-16
1	rs6588355	50113591	T	0.251	0.0495042	0.00898893	3.65e-08	160657	0.26768	0.0495042	0.00898975	3.66e-08
1	rs6588168	66324118	C	0.477	-0.0488962	0.00789668	5.94e-10	156869	0.477464	-0.0488962	0.00789762	5.97e-10
1	rs10789321	72153334	C	0.468	-0.0450976	0.00774593	5.81e-09	163365	0.456211	-0.0433813	0.0077496	2.17e-08
1	rs12129573	73768366	A	0.337	0.0680968	0.00824088	1.42e-16	160797	0.340235	0.0668356	0.00824568	5.25e-16
1	rs59519965	97168334	T	0.182	0.0582013	0.00984324	3.36e-09	169185	0.182484	0.0612614	0.00985361	5.06e-10
1	rs72728416	97834691	G	0.267	0.0598031	0.00865976	4.99e-12	166265	0.277574	0.0595589	0.00869717	7.48e-12
1	rs1198588	98552832	A	0.186	-0.0964008	0.0102978	7.88e-21	151941	0.182484	-0.0988259	0.0103459	1.27e-21
1	rs2224086	115309590	C	0.204	-0.0577033	0.0102966	2.09e-08	141752	0.197875	-0.0577033	0.0102977	2.1e-08
1	rs12138231	150115398	T	0.166	-0.0671018	0.0115975	7.21e-09	131050	0.142909	-0.0671018	0.011599	7.24e-09
1	rs10127983	153923276	T	0.301	0.0462953	0.00836424	3.11e-08	165797	0.312019	0.0462953	0.00836499	3.12e-08
1	rs61828917	173580303	T	0.149	-0.0676026	0.0109996	7.95e-10	159067	0.145108	-0.0676026	0.0110009	7.99e-10
1	rs16851048	177276006	C	0.191	0.0676045	0.00969249	3.06e-12	168103	0.198241	0.0676045	0.00969386	3.08e-12
1	rs4915203	200383087	A	0.33	0.0503984	0.00851938	3.3e-09	152072	0.317149	0.0515635	0.00852279	1.45e-09
1	rs12126806	200963825	T	0.26	-0.0499038	0.00899516	2.89e-08	156763	0.253939	-0.0512116	0.00899861	1.26e-08
1	rs11807834	230272624	A	0.238	0.053	0.00927907	1.12e-08	156287	0.232136	0.053	0.00928001	1.12e-08
1	rs11587347	239198959	G	0.087	0.102797	0.0139163	1.5e-13	158622	0.0947233	0.102797	0.0139187	1.52e-13
1	rs61833239	244010441	G	0.168	0.0842951	0.0122176	5.22e-12	116943	0.149322	0.0842951	0.01222	5.27e-12
2	rs6715366	2327295	A	0.231	0.0551005	0.0093786	4.23e-09	156186	0.22664	0.0551005	0.00937961	4.24e-09
2	rs12712510	22749726	C	0.451	-0.0515008	0.00841475	9.34e-10	139189	0.428912	-0.0515008	0.00841585	9.39e-10
2	rs141216273	25599172	A	0.038	0.124702	0.0227956	4.49e-08	128468	0.0309637	0.124702	0.0227981	4.5e-08
2	rs12474906	28033538	C	0.274	-0.0567961	0.00949355	2.2e-09	136112	0.272994	-0.0567961	0.00949476	2.21e-09
2	rs3770752	37576136	G	0.32	-0.0574006	0.00862693	2.86e-11	150680	0.307255	-0.0574006	0.00862817	2.88e-11
2	rs12713008	48503561	A	0.452	-0.043002	0.0077639	3.05e-08	163453	0.456578	-0.043002	0.0077646	3.06e-08
2	rs2717003	58143438	A	0.387	-0.0752948	0.00794957	2.76e-21	162725	0.381275	-0.0800443	0.00799716	1.39e-23
2	rs4672366	60389362	T	0.319	-0.0497992	0.00870658	1.07e-08	148192	0.312752	-0.0497992	0.00870751	1.07e-08
2	rs6722190	73168593	G	0.315	-0.0487997	0.0086792	1.88e-08	150142	0.302492	-0.0514177	0.00869027	3.28e-09
2	rs6546857	73837955	G	0.218	0.0603022	0.0101469	2.8e-09	139031	0.190546	0.0632129	0.0101601	4.92e-10
2	rs11897811	76267139	T	0.181	0.057502	0.0101537	1.49e-08	159682	0.17937	0.057502	0.0101547	1.49e-08
2	rs7575796	97746526	G	0.085	-0.0968998	0.0171384	1.57e-08	106818	0.0604617	-0.0968998	0.0171409	1.58e-08
2	rs6732355	104984277	A	0.214	0.0586996	0.00940636	4.36e-10	163972	0.220227	0.0586996	0.00940744	4.38e-10
2	rs6430492	134841002	A	0.228	-0.0577027	0.00934843	6.72e-10	158642	0.227189	-0.0577027	0.00934952	6.75e-10
2	rs12991836	145141541	C	0.389	0.0584027	0.00799208	2.72e-13	160731	0.385123	0.0584027	0.00799338	2.74e-13
2	rs16825349	146425531	G	0.163	0.070401	0.010405	1.32e-11	165211	0.166911	0.070401	0.0104064	1.33e-11
2	rs35026989	155921286	G	0.194	0.0538967	0.00979382	3.73e-08	162716	0.204471	0.0538967	0.0097947	3.74e-08
2	rs2909457	162845855	G	0.379	0.0458048	0.00827393	3.09e-08	151464	0.379626	0.0458048	0.00827474	3.1e-08
2	rs62184960	172974789	T	0.125	-0.0697965	0.0122079	1.08e-08	149714	0.135031	-0.0697965	0.0122091	1.09e-08
2	rs9287971	174931752	A	0.393	0.0458031	0.00832967	3.82e-08	147444	0.402162	0.0595315	0.0086292	5.24e-12
2	rs11693094	185601420	T	0.472	-0.0572967	0.00781005	2.2e-13	160518	0.471785	-0.0572967	0.00781133	2.22e-13
2	rs13032111	193925069	T	0.464	0.0432032	0.00771535	2.15e-08	164845	0.453463	0.0432032	0.00771606	2.15e-08
2	rs2914983	198314568	A	0.347	0.0627964	0.00812613	1.1e-14	163074	0.350861	0.0672632	0.00815279	1.58e-16
2	rs3963519	200007302	C	0.468	-0.0649973	0.00790486	1.99e-16	156827	0.467754	-0.0549644	0.00799162	6.08e-12
2	rs1658810	200816382	C	0.196	0.080704	0.00957675	3.54e-17	168819	0.184866	0.07069	0.00963524	2.19e-13
2	rs66473269	201137988	A	0.049	-0.121996	0.018522	4.5e-11	152643	0.0450715	-0.113092	0.0187046	1.48e-09
2	rs72974269	225454907	T	0.325	-0.052099	0.00825436	2.76e-10	163265	0.340601	-0.052099	0.00825534	2.77e-10
2	rs778371	233743109	G	0.255	0.0740987	0.00893495	1.1e-16	160874	0.253206	0.0740987	0.00893683	1.12e-16
3	rs17194490	2547786	T	0.158	0.0781021	0.0116266	1.85e-11	135687	0.143093	0.0781021	0.0116285	1.86e-11
3	rs9882532	16865845	C	0.309	0.0530949	0.00865595	8.57e-10	152539	0.299011	0.0633955	0.00877166	4.93e-13
3	rs6577597	17871326	A	0.434	-0.0525994	0.00847899	5.52e-10	138178	0.438439	-0.0626077	0.00859246	3.18e-13
3	rs1506297	30072307	C	0.275	-0.0511018	0.00910298	1.98e-08	147714	0.270429	-0.0511018	0.00910392	1.99e-08
3	rs75968099	36858583	T	0.293	0.0582013	0.0088636	5.16e-11	149941	0.288934	0.0582013	0.00886484	5.19e-11
3	rs2236989	50505395	T	0.259	-0.0563047	0.00903629	4.64e-10	155721	0.244595	-0.0633865	0.00907866	2.91e-12
3	rs2710323	52815905	C	0.476	-0.0745971	0.00774554	5.92e-22	163029	0.467937	-0.0788843	0.00776788	3.14e-24
3	rs9813516	60293004	A	0.423	0.0513038	0.00844617	1.25e-09	140153	0.427996	0.0513038	0.00844725	1.25e-09
3	rs704364	63874734	A	0.34	0.0503033	0.00819674	8.41e-10	161863	0.340418	0.0503033	0.00819767	8.45e-10
3	rs60135207	71563777	T	0.407	-0.0495994	0.00871727	1.27e-08	133057	0.328325	-0.0495994	0.00871829	1.28e-08
3	rs28490262	80814042	C	0.292	-0.0531995	0.00861754	6.68e-10	158952	0.277391	-0.0531995	0.00861855	6.71e-10
3	rs167924	107379837	A	0.328	-0.0505988	0.00890464	1.33e-08	139629	0.296812	-0.0505988	0.00890564	1.33e-08
3	rs55929115	117614158	A	0.109	-0.0720043	0.0130215	3.21e-08	148195	0.106816	-0.0720043	0.0130228	3.22e-08
3	rs7432375	136288405	A	0.485	-0.0638007	0.00815965	5.32e-15	146717	0.482778	-0.0638007	0.00816132	5.39e-15
3	rs308697	161487491	A	0.408	-0.0469027	0.00793118	3.35e-09	160620	0.403811	-0.047293	0.00793225	2.49e-09
3	rs13090130	161777035	A	0.397	-0.0513963	0.00794602	9.92e-11	161448	0.396116	-0.0517544	0.00794725	7.4e-11
3	rs7609876	176790116	C	0.27	0.0511986	0.00891767	9.4e-09	155694	0.263283	0.0511986	0.00891858	9.43e-09
3	rs7647398	180733150	T	0.19	-0.0850027	0.0100211	2.21e-17	157864	0.198241	-0.0756063	0.0101628	1.01e-13
3	rs6762456	181220879	T	0.176	-0.074896	0.0108157	4.37e-12	143833	0.171125	-0.0614251	0.010968	2.14e-08
4	rs35734242	706700	C	0.429	0.0499048	0.00797596	3.93e-10	156598	0.433675	0.0499048	0.00797693	3.95e-10
4	rs215483	23377121	A	0.309	0.050704	0.00840185	1.59e-09	161908	0.304507	0.0547752	0.00842892	8.11e-11
4	rs4697446	24269622	T	0.433	0.0446	0.007904	1.67e-08	159111	0.439538	0.048656	0.00792937	8.45e-10
4	rs1454606	33642614	T	0.162	0.0716034	0.010765	2.9e-11	155111	0.175889	0.0716034	0.0107665	2.92e-11
4	rs28454198	80204001	C	0.451	-0.0485997	0.00808878	1.88e-09	150638	0.433126	-0.0485997	0.00808972	1.88e-09
4	rs356183	90626098	G	0.471	0.0443039	0.00802456	3.37e-08	152106	0.480396	0.0443039	0.00802534	3.38e-08
4	rs13107325	103188709	T	0.067	0.158703	0.0167651	2.9e-21	138837	0.0617442	0.160013	0.016772	1.42e-21
4	rs6839635	103872854	C	0.502	-0.0431998	0.00785951	3.87e-08	158032	0.497069	-0.0442406	0.007861	1.82e-08
4	rs28521069	118852986	T	0.307	0.0456984	0.00830769	3.78e-08	166204	0.297545	0.0456984	0.00830842	3.79e-08
4	rs1510136	143882545	G	0.229	-0.0526019	0.00926889	1.39e-08	160887	0.232503	-0.0526019	0.00926978	1.39e-08
4	rs61405217	170322312	C	0.423	0.052004	0.00792765	5.39e-11	159085	0.426896	0.052004	0.0079287	5.42e-11
4	rs12498839	176731401	A	0.065	0.115299	0.0154792	9.43e-14	167565	0.0683401	0.0955857	0.0158203	1.52e-09
4	rs41533650	176869252	A	0.197	0.0723987	0.00970568	8.69e-14	163746	0.195859	0.0600655	0.0099196	1.4e-09
5	rs72723227	7245664	A	0.346	-0.0479994	0.00818842	4.58e-09	160845	0.334921	-0.0479994	0.00818926	4.59e-09
5	rs10035564	45252500	G	0.361	0.0648052	0.008136	1.65e-15	159790	0.372114	0.0648052	0.00813759	1.67e-15
5	rs8175378	49478710	T	0.449	0.0528012	0.00856406	7.03e-10	134485	0.456944	0.0528012	0.00856524	7.07e-10
5	rs39967	57744788	T	0.161	-0.0603978	0.0107398	1.87e-08	156632	0.158666	-0.0603978	0.0107409	1.87e-08
5	rs7701440	60620980	C	0.436	0.0638028	0.00802543	1.86e-15	154054	0.428728	0.0638028	0.00802705	1.89e-15
5	rs115325222	88854539	G	0.099	-0.0903981	0.0150567	1.93e-09	120671	0.0864786	-0.0903981	0.0150589	1.94e-09
5	rs331395	91006918	G	0.236	0.0548998	0.0090433	1.27e-09	165500	0.243862	0.0548998	0.00904428	1.28e-09
5	rs252812	106735490	A	0.232	0.0530003	0.00932174	1.3e-08	157623	0.248626	0.0530003	0.00932266	1.31e-08
5	rs35164357	109146775	T	0.254	0.060504	0.00957084	2.59e-10	140591	0.249359	0.060504	0.00957217	2.6e-10
5	rs10117	137892170	A	0.466	-0.0555009	0.008146	9.54e-12	147775	0.496336	-0.0521021	0.00817234	1.82e-10
5	rs9687282	139065988	G	0.296	0.0486022	0.00861123	1.66e-08	157932	0.298827	0.0481592	0.0086591	2.67e-08
5	rs10069930	140163328	T	0.498	0.0483043	0.00789436	9.43e-10	156633	0.48919	0.0515028	0.00791408	7.63e-11
5	rs10515678	152323236	T	0.246	-0.0657035	0.0094921	4.46e-12	146009	0.238182	-0.0833313	0.00978457	1.64e-17
5	rs11167659	153499503	T	0.421	-0.0491044	0.00885174	2.9e-08	127771	0.433309	-0.0679127	0.00912407	9.82e-14
5	rs12652777	155775075	T	0.433	0.0454035	0.0079354	1.06e-08	157854	0.427996	0.0454035	0.00793619	1.06e-08
6	rs13195636	27509493	C	0.091	-0.210504	0.0159207	6.55e-40	116245	0.0760352	-0.150382	0.0168518	4.5e-19
6	rs1622915	28703631	G	0.032	-0.323097	0.035469	8.29e-20	62554.3	0.0272994	-0.247413	0.0359982	6.29e-12
6	rs76635935	29818705	G	0.019	-0.578897	0.075347	1.55e-14	23009.2	0.00201539	-0.48562	0.0758445	1.53e-10
6	rs9265954	31315339	T	0.033	-0.398998	0.0416034	8.77e-22	44102	0.0130084	-0.268359	0.0424457	2.58e-10
6	rs9276931	32928984	G	0.091	-0.140701	0.0149612	5.23e-21	131743	0.0732869	-0.0876642	0.0154845	1.5e-08
6	rs9461856	33395199	A	0.488	0.0638987	0.00782639	3.23e-16	159426	0.475449	0.0546405	0.00785064	3.4e-12
6	rs113113059	43160375	C	0.244	-0.0613961	0.0091823	2.29e-11	156897	0.247893	-0.0613961	0.00918358	2.3e-11
6	rs6925079	64946311	C	0.357	0.0447986	0.00812989	3.58e-08	160850	0.343166	0.0548131	0.00832155	4.49e-11
6	rs9454727	70003389	G	0.234	-0.0548006	0.00975419	1.93e-08	143097	0.21583	-0.0548006	0.00975524	1.94e-08
6	rs1856507	73157926	A	0.389	-0.0503984	0.00800136	3e-10	160371	0.382741	-0.0503984	0.00800233	3.02e-10
6	rs2022265	84293271	G	0.477	-0.0485044	0.00774268	3.74e-10	163172	0.460242	-0.0485044	0.00774359	3.76e-10
6	rs634940	93077500	T	0.212	0.0649013	0.0097561	2.88e-11	153466	0.2107	0.0649013	0.00975748	2.9e-11
6	rs6925964	96475894	T	0.066	-0.0974987	0.0176278	3.19e-08	127397	0.0527666	-0.0974987	0.0176299	3.2e-08
6	rs2153960	108988184	G	0.294	0.0513963	0.00839492	9.22e-10	166828	0.297911	0.0513963	0.00839584	9.26e-10
6	rs13219424	128332084	T	0.331	-0.0459958	0.0084101	4.52e-08	155816	0.316416	-0.0459958	0.00841088	4.54e-08
6	rs9390083	143647665	G	0.167	0.0571949	0.0103158	2.95e-08	164855	0.167461	0.0571949	0.0103168	2.96e-08
6	rs2206956	146739228	G	0.471	-0.046201	0.00775106	2.51e-09	163027	0.458959	-0.046201	0.00775188	2.52e-09
6	rs6919146	165059966	T	0.317	-0.0488017	0.00847285	8.42e-09	157008	0.3155	-0.0488017	0.00847372	8.45e-09
7	rs58120505	2029867	C	0.446	-0.083302	0.007824	1.8e-26	161267	0.436607	-0.083302	0.00782672	1.87e-26
7	rs11972718	8549187	G	0.272	0.0494949	0.00875404	1.57e-08	160823	0.268597	0.0494949	0.00875488	1.57e-08
7	rs7811417	21534152	T	0.347	0.0483043	0.00807111	2.17e-09	165329	0.36277	0.0483043	0.00807196	2.17e-09
7	rs79210963	24717969	C	0.098	0.0862989	0.0129412	2.58e-11	164836	0.0983877	0.0862989	0.0129429	2.6e-11
7	rs73356099	70776918	A	0.263	-0.0507977	0.00893495	1.31e-08	157709	0.262184	-0.0549101	0.00895871	8.83e-10
7	rs2944821	71795998	C	0.403	-0.0477992	0.00795862	1.9e-09	160140	0.405277	-0.0512922	0.00797987	1.3e-10
7	rs1589726	79348201	C	0.0854	0.0778958	0.0136656	1.2e-08	167311	0.0928912	0.0778958	0.0136668	1.2e-08
7	rs6943762	86403263	C	0.119	-0.103296	0.0123567	6.3e-17	152414	0.116526	-0.103296	0.0123595	6.4e-17
7	rs2252074	104594253	G	0.408	0.0603022	0.0078224	1.27e-14	165095	0.413705	0.0603022	0.00782379	1.28e-14
7	rs9656169	110074276	T	0.346	-0.0553969	0.00826058	2e-11	158035	0.336387	-0.0614126	0.00829534	1.33e-13
7	rs38752	111078912	G	0.396	-0.0600033	0.00807515	1.08e-13	156447	0.410224	-0.0654017	0.0081094	7.33e-16
7	rs35045093	127738471	C	0.179	-0.0565977	0.0102504	3.36e-08	158049	0.177721	-0.0565977	0.0102514	3.37e-08
7	rs1593304	131619847	A	0.191	-0.0641972	0.0101338	2.37e-10	153785	0.195493	-0.0641972	0.0101351	2.39e-10
7	rs35792732	132929804	T	0.183	-0.0603987	0.0105627	1.08e-08	146297	0.182301	-0.0603987	0.0105638	1.08e-08
7	rs13230189	137073259	T	0.349	-0.071902	0.00814255	1.04e-18	161963	0.3428	-0.071902	0.00814448	1.06e-18
7	rs10243922	138599980	A	0.271	0.0507987	0.00886843	1.02e-08	157062	0.255955	0.0507987	0.00886933	1.02e-08
8	rs2600490	1024114	C	0.185	-0.071902	0.0124872	8.51e-09	103791	0.190729	-0.071902	0.0124891	8.55e-09
8	8:4180090_T_A	4180090	A	0.216	0.0628014	0.00934091	1.78e-11	165153	0.219311	0.0628014	0.00934216	1.79e-11
8	rs3808581	26250047	A	0.203	0.0669949	0.00964847	3.82e-12	162014	0.215097	0.0631202	0.00966645	6.58e-11
8	rs73229090	27442127	A	0.112	-0.102602	0.0141625	4.34e-13	122309	0.091059	-0.0971785	0.0141898	7.46e-12
8	rs79445414	33863561	C	0.04	0.123502	0.0221943	2.63e-08	129013	0.0326127	0.123502	0.0221969	2.64e-08
8	rs7816998	38257506	A	0.235	-0.0577971	0.0091837	3.11e-10	160946	0.237083	-0.0577971	0.0091848	3.12e-10
8	rs6984242	60700469	G	0.398	0.0526968	0.00780936	1.5e-11	167003	0.402712	0.0526968	0.00781041	1.51e-11
8	rs298216	65293195	C	0.116	-0.0726997	0.0123035	3.45e-09	157212	0.132466	-0.0677742	0.0123336	3.9e-08
8	rs10957321	65605878	A	0.5	0.0482033	0.00771619	4.18e-10	163947	0.489923	0.0453052	0.00773508	4.71e-09
8	rs1915019	89283689	A	0.227	0.0575989	0.00917455	3.43e-10	165225	0.231587	0.0575989	0.00917561	3.44e-10
8	rs7002992	103676605	C	0.342	-0.0483996	0.00825185	4.48e-09	159259	0.339502	-0.0483996	0.00825271	4.5e-09
8	rs10086619	111580570	G	0.159	0.0691036	0.0104188	3.3e-11	168118	0.165262	0.0691036	0.0104201	3.32e-11
8	rs13262595	143316970	A	0.41	0.0690969	0.00790028	2.21e-18	161594	0.408025	0.0690969	0.00790213	2.25e-18
8	rs11136325	144870701	A	0.494	-0.0530003	0.00895899	3.3e-09	121628	0.469952	-0.0530003	0.00896024	3.32e-09
9	rs2890914	10239181	A	0.49	-0.0431998	0.00773228	2.31e-08	163338	0.475815	-0.0431998	0.007733	2.32e-08
9	rs498591	14509105	T	0.139	0.0679042	0.0111026	9.59e-10	165419	0.143459	0.0679042	0.0111039	9.63e-10
9	rs505061	22767164	A	0.48	0.0499048	0.00772135	1.03e-10	163988	0.486625	0.0499048	0.00772231	1.03e-10
9	rs2381411	36319928	C	0.42	0.0449974	0.00791031	1.28e-08	160104	0.422866	0.0449974	0.00791108	1.29e-08
9	rs500102	77358745	T	0.431	0.0432989	0.00789519	4.15e-08	159646	0.41627	0.0432989	0.0078959	4.16e-08
9	rs6479487	96237373	G	0.162	0.0586996	0.0103406	1.37e-08	168119	0.165445	0.0586996	0.0103416	1.38e-08
9	rs10985811	101070487	C	0.197	0.0544984	0.00978182	2.53e-08	161231	0.208868	0.0544984	0.00978273	2.53e-08
9	rs3739554	129940645	G	0.162	0.0575973	0.0103017	2.26e-08	169393	0.159216	0.0575973	0.0103026	2.26e-08
9	rs72761691	134786548	C	0.137	0.0663962	0.0116099	1.07e-08	153134	0.14694	0.0663962	0.0116111	1.08e-08
9	rs2078266	138378856	A	0.169	0.0618004	0.0113265	4.86e-08	135451	0.179736	0.0618004	0.0113277	4.88e-08
10	rs17731	3821561	A	0.387	0.057502	0.00791626	3.76e-13	164135	0.393917	0.057502	0.0079175	3.8e-13
10	rs6482437	18726326	A	0.0996	-0.104705	0.01354	1.05e-14	148405	0.0866618	-0.104705	0.0135426	1.06e-14
10	rs2119242	21344773	A	0.161	0.060196	0.0105967	1.34e-08	160893	0.167094	0.060196	0.0105977	1.35e-08
10	rs7915131	64418656	C	0.42	0.0426954	0.00782921	4.94e-08	163441	0.421766	0.0426954	0.0078299	4.96e-08
10	rs61857878	92789488	T	0.22	-0.0598997	0.00990214	1.46e-09	145034	0.218395	-0.0598997	0.00990335	1.46e-09
10	rs79668541	104793904	T	0.122	-0.120703	0.0121092	2.11e-23	155306	0.118908	-0.120703	0.0121131	2.17e-23
11	rs12363019	24374545	A	0.442	0.0515986	0.00816152	2.58e-10	148538	0.443019	0.0515986	0.00816259	2.59e-10
11	rs10767734	28642381	T	0.433	-0.0509022	0.00820891	5.62e-10	147502	0.449432	-0.0605831	0.00837376	4.66e-13
11	rs12285419	46343189	A	0.182	0.0811992	0.00996678	3.73e-16	164985	0.185416	0.0811992	0.00996875	3.78e-16
11	rs7938083	57493622	A	0.287	0.0523992	0.00868391	1.6e-09	158143	0.279406	0.0523992	0.00868488	1.61e-09
11	rs58950470	65383755	T	0.295	0.0492953	0.00862606	1.1e-08	157698	0.309088	0.0492953	0.00862692	1.1e-08
11	rs72943392	81178838	C	0.245	0.0532004	0.00938477	1.44e-08	149796	0.231403	0.0532004	0.00938574	1.44e-08
11	rs2514218	113392994	T	0.291	-0.0698991	0.00896758	6.46e-15	147056	0.302125	-0.0698991	0.00896941	6.54e-15
11	rs77502336	123394636	C	0.332	0.0544984	0.00822483	3.45e-11	162655	0.335104	0.0544984	0.00822591	3.47e-11
11	rs1940171	124633640	G	0.197	-0.0735014	0.00985708	8.87e-14	158753	0.191462	-0.0773469	0.00988174	4.99e-15
11	rs10894308	130891895	A	0.463	-0.0477039	0.00787189	1.36e-09	158394	0.449249	-0.0477039	0.00787278	1.37e-09
11	rs1939514	132572894	C	0.491	-0.0551982	0.00774999	1.06e-12	162561	0.493404	-0.0551982	0.00775117	1.07e-12
11	rs4936215	133852684	G	0.2	-0.0827958	0.0104139	1.86e-15	140609	0.183401	-0.0888178	0.0105314	3.35e-17
11	rs7112912	134246900	C	0.41	0.0533986	0.00840317	2.09e-10	142859	0.404177	0.0738172	0.00859505	8.82e-18
11	rs4937935	134580591	T	0.484	0.0538967	0.00806155	2.3e-11	150346	0.486075	0.0603798	0.00819717	1.76e-13
12	rs10774034	2330458	T	0.337	0.0832947	0.00845937	7.1e-23	152566	0.32631	0.0832947	0.00846203	7.32e-23
12	rs61920311	14423294	C	0.414	-0.0461008	0.00818136	1.75e-08	150284	0.400696	-0.0461008	0.0081822	1.76e-08
12	rs7312697	29933069	T	0.364	-0.0532953	0.00810513	4.85e-11	160456	0.366068	-0.0532953	0.0081062	4.88e-11
12	rs1463209	39518293	T	0.509	-0.0477039	0.0080666	3.34e-09	150062	0.48351	-0.0477039	0.00806751	3.36e-09
12	rs578470	50463325	C	0.375	0.046201	0.00827124	2.33e-08	152199	0.365702	0.046201	0.00827206	2.33e-08
12	rs324017	57487814	A	0.323	-0.0562953	0.0084127	2.21e-11	157677	0.320997	-0.0483262	0.00849391	1.27e-08
12	rs61937595	57682956	T	0.086	-0.121996	0.0158351	1.32e-14	123782	0.0687065	-0.109537	0.0159895	7.36e-12
12	rs12301769	72231313	C	0.084	0.0837947	0.0139565	1.93e-09	162829	0.0780506	0.0837947	0.013958	1.93e-09
12	rs10777187	89940502	T	0.243	0.0509022	0.00916784	2.82e-08	157845	0.249359	0.0509022	0.0091687	2.83e-08
12	rs7953300	92254654	G	0.355	-0.0449032	0.00817352	3.94e-08	159538	0.349579	-0.0449032	0.00817427	3.95e-08
12	rs6538539	95195293	G	0.468	0.0477039	0.00769374	5.63e-10	165584	0.466654	0.0477039	0.00769461	5.66e-10
12	rs2139556	103597146	A	0.33	-0.0481995	0.00845221	1.18e-08	154501	0.335654	-0.0496798	0.00845667	4.24e-09
12	rs10861176	104631552	G	0.274	-0.050399	0.00863028	5.23e-09	164712	0.275742	-0.0518769	0.00863482	1.88e-09
12	rs3764002	108618630	T	0.312	0.0517039	0.00857562	1.65e-09	154588	0.307439	0.0517039	0.0085766	1.66e-09
12	rs4766428	110723245	C	0.486	-0.0720977	0.00851935	2.61e-17	134558	0.46299	-0.083779	0.0087708	1.27e-21
12	rs2649999	121380544	T	0.372	0.0495042	0.00815604	1.28e-09	157033	0.370282	0.0518084	0.00818737	2.49e-10
12	rs2102949	123676763	G	0.259	0.0860034	0.00866362	3.18e-23	169349	0.251557	0.0861485	0.00867174	2.95e-23
12	rs12311848	124486851	G	0.295	0.0490012	0.00868065	1.65e-08	155722	0.293148	0.0559551	0.00871437	1.35e-10
13	rs12853617	38317781	C	0.434	-0.0459958	0.00811316	1.43e-08	150929	0.426163	-0.0499373	0.00813764	8.43e-10
13	rs2455415	38860697	T	0.383	0.0475949	0.00805393	3.43e-09	159206	0.390619	0.0513706	0.00807825	2.03e-10
13	rs11619756	44329004	A	0.494	-0.047103	0.00816481	7.97e-09	146448	0.478564	-0.047103	0.00816571	8e-09
13	rs9597388	56928696	A	0.186	-0.0667985	0.0100672	3.24e-11	159030	0.184866	-0.0650372	0.0100728	1.07e-10
13	rs9569820	58702746	T	0.157	0.0676045	0.0109458	6.56e-10	153893	0.157933	0.0655384	0.0109518	2.17e-09
13	rs9545047	79859456	C	0.374	-0.0537967	0.0080968	3.05e-11	158986	0.376512	-0.0537967	0.0080979	3.07e-11
14	rs17571951	30017039	C	0.212	0.0644959	0.0104919	7.89e-10	132697	0.170392	0.0644959	0.0104934	7.93e-10
14	rs12883788	33303540	T	0.429	0.0542978	0.00794874	8.43e-12	157665	0.441737	0.0542978	0.0079499	8.49e-12
14	rs2190864	72416219	T	0.383	0.0660967	0.00797149	1.12e-16	162482	0.37816	0.0660967	0.00797315	1.13e-16
14	rs12431743	84673716	G	0.381	-0.0456042	0.00801321	1.26e-08	161152	0.363503	-0.0456042	0.00801399	1.27e-08
14	rs1540840	99733384	C	0.41	-0.0549994	0.00901119	1.04e-09	124229	0.388787	-0.0549994	0.00901251	1.04e-09
14	rs10873538	104255569	G	0.332	0.0631954	0.00816	9.59e-15	165234	0.32686	0.0631954	0.00816146	9.7e-15
15	rs117799466	34659517	C	0.333	0.0480984	0.00874942	3.86e-08	143527	0.330158	0.0480984	0.00875031	3.87e-08
15	rs56205728	40567237	A	0.257	0.057502	0.00926529	5.43e-10	148868	0.254122	0.057502	0.00926646	5.46e-10
15	rs2929278	44250313	T	0.261	-0.0619038	0.00906375	8.5e-12	154000	0.250824	-0.0619038	0.00906509	8.56e-12
15	rs35351411	61872197	A	0.5	-0.0573008	0.00786161	3.13e-13	157922	0.499817	-0.0573008	0.00786291	3.16e-13
15	rs2456020	78868398	T	0.293	-0.0684994	0.00876134	5.35e-15	153445	0.299194	-0.0684994	0.00876305	5.42e-15
15	rs4779050	83368738	T	0.386	0.0493043	0.00789205	4.18e-10	165316	0.393001	0.0490772	0.00789302	5.04e-10
15	rs11638554	85148231	G	0.272	-0.0645041	0.0088737	3.62e-13	156493	0.272261	-0.0642849	0.00887524	4.38e-13
15	rs2238304	89843950	T	0.467	-0.0495994	0.00776973	1.73e-10	162401	0.449249	-0.0495994	0.00777068	1.74e-10
15	rs4702	91426560	G	0.446	0.0802981	0.00805739	2.15e-23	152068	0.462624	0.0802981	0.00805999	2.22e-23
16	rs8048039	4498486	A	0.336	0.0489997	0.00834715	4.35e-09	156991	0.343166	0.0489997	0.00834804	4.37e-09
16	rs9926049	9939960	A	0.264	0.0555973	0.00883764	3.16e-10	160802	0.252107	0.0555973	0.0088387	3.17e-10
16	rs8055219	13753384	A	0.207	0.0671981	0.00950655	1.57e-12	164487	0.207768	0.0671981	0.00950797	1.58e-12
16	rs3814883	29994922	T	0.464	-0.0608975	0.00785243	8.82e-15	159110	0.45731	-0.0608975	0.00785389	8.92e-15
16	rs154433	58659808	A	0.38	-0.0471984	0.00845561	2.38e-08	144875	0.361671	-0.0471984	0.00845649	2.39e-08
16	rs77463171	66942206	T	0.021	0.146495	0.0262546	2.41e-08	172212	0.0245511	0.146495	0.0262568	2.41e-08
16	rs11647188	82648514	G	0.462	-0.0444952	0.00808682	3.75e-08	150136	0.467937	-0.0444952	0.00808761	3.76e-08
16	rs11076631	89877975	G	0.49	-0.0522034	0.00876532	2.59e-09	127096	0.49487	-0.0522034	0.00876651	2.6e-09
17	rs3752827	1265325	A	0.343	-0.0522034	0.00844454	6.33e-10	151856	0.347563	-0.0512006	0.00844711	1.35e-09
17	rs12943566	2157774	A	0.33	-0.0525046	0.00828107	2.29e-10	160947	0.32063	-0.0515467	0.00828358	4.88e-10
17	rs73292401	12875908	A	0.172	0.0659048	0.0103363	1.82e-10	160382	0.173324	0.0659048	0.0103376	1.83e-10
17	rs4073003	19148305	G	0.258	-0.0806026	0.0116304	4.2e-12	94214.7	0.277574	-0.125454	0.0128024	1.13e-22
17	rs2532240	44265839	T	0.411	-0.052099	0.00825126	2.72e-10	148060	0.401063	-0.052099	0.00825234	2.73e-10
17	rs4793888	55737740	A	0.203	0.0608972	0.00971403	3.63e-10	159843	0.208501	0.0608972	0.0097152	3.65e-10
17	rs6504163	61545779	C	0.375	-0.0492007	0.00818811	1.87e-09	155301	0.363137	-0.0492007	0.00818904	1.88e-09
18	rs9304548	27500959	C	0.254	0.0600033	0.00893718	1.9e-11	161235	0.255955	0.0600033	0.0089384	1.91e-11
18	rs4632195	50746748	T	0.439	0.0497997	0.00837341	2.73e-09	141323	0.414621	0.0673242	0.00887781	3.37e-14
18	rs12969453	52751708	G	0.446	-0.0542988	0.00780731	3.53e-12	162023	0.444852	-0.0550021	0.00783801	2.26e-12
18	rs118117804	53092243	T	0.029	0.175294	0.0245351	9.02e-13	143948	0.0262001	0.151362	0.0247746	9.99e-10
18	rs9636107	53200117	A	0.462	-0.0608972	0.00810403	5.72e-14	149473	0.457677	-0.0562042	0.0081855	6.59e-12
18	rs1789595	53775254	T	0.26	-0.0638007	0.00899959	1.35e-12	156590	0.260901	-0.0635477	0.00901415	1.79e-12
18	rs337718	69774278	T	0.294	0.0491996	0.00838316	4.39e-09	167300	0.318798	0.0491996	0.008384	4.4e-09
18	rs11664298	77578986	A	0.175	0.0716034	0.0101485	1.72e-12	164106	0.172407	0.0818186	0.0102136	1.14e-15
18	rs72980087	77632194	A	0.377	0.0643999	0.00791471	4.06e-16	165836	0.379993	0.0715094	0.00796586	2.78e-19
19	rs144821294	2155136	T	0.034	0.137998	0.0242234	1.22e-08	126624	0.0348113	0.137998	0.0242264	1.23e-08
19	rs322128	11402416	T	0.211	0.0566973	0.00946319	2.08e-09	163690	0.206669	0.0586993	0.00946922	5.68e-10
19	rs72986630	11849736	T	0.061	0.111703	0.0177435	3.07e-10	135316	0.0545988	0.115287	0.0177555	8.41e-11
19	rs1858999	19497669	C	0.344	0.0605023	0.0080985	7.97e-14	164867	0.354342	0.0605023	0.00809985	8.05e-14
19	rs8104557	31030189	C	0.177	0.0603978	0.0109783	3.76e-08	139001	0.146757	0.0603978	0.0109794	3.78e-08
19	rs3810450	36530562	C	0.069	-0.0924971	0.0160505	8.27e-09	147462	0.0718212	-0.0924971	0.0160523	8.3e-09
19	rs2304205	50168927	C	0.248	-0.0704025	0.00922921	2.38e-14	153600	0.254122	-0.0703648	0.00923093	2.48e-14
19	rs2387414	51034243	G	0.44	-0.0515038	0.00838174	8.01e-10	140970	0.436607	-0.0514613	0.00838283	8.31e-10
19	rs758749	57189718	T	0.139	0.0615031	0.0112562	4.66e-08	160942	0.13723	0.0615031	0.0112572	4.67e-08
20	rs6065094	37453194	A	0.323	-0.0633978	0.00823826	1.41e-14	164412	0.323745	-0.0633978	0.00823972	1.42e-14
20	rs11696755	48105317	C	0.167	0.0652961	0.0103655	2.99e-10	163271	0.164346	0.0652961	0.0103667	3e-10
21	rs9975024	16439883	G	0.465	0.0482978	0.00802691	1.78e-09	152246	0.448333	0.0482978	0.00802784	1.78e-09
21	rs459391	22120508	T	0.185	0.0565977	0.0100054	1.54e-08	161684	0.173324	0.0565977	0.0100064	1.55e-08
22	rs732381	40051166	T	0.412	0.0630996	0.00919274	6.69e-12	119184	0.43734	0.073818	0.00932067	2.38e-15
22	rs9607782	41587556	A	0.214	0.0724954	0.0096842	7.1e-14	154679	0.207585	0.091502	0.00985214	1.58e-20
22	rs10154646	42331409	C	0.183	-0.0659001	0.0100874	6.45e-11	160402	0.181568	-0.0710255	0.0101415	2.5e-12
22	rs6010045	51103091	T	0.323	-0.0476998	0.00847428	1.82e-08	155406	0.324478	-0.0476998	0.00847512	1.82e-08

## Sheet: ST2_prioritized_genes
Supplementary Table 2. Results for prioritized genes
Prioritized	Locus	rsID	Gene	ENSGID	BestDistance	Distance	BestPoPS	PoPS quantile	PoPS value	BestMAGMA	MAGMA quantile	MAGMA value	# genes	SCHEMA	Coding PIP	PGC3	ASD/DD	PsyOPS
TRUE	3	rs11121172	RERE	ENSG00000142599	TRUE	0	TRUE	0.996013	1.00779	FALSE	0.970583	4.75708	2	0	0	1	1	0.308322
TRUE	6	rs581459	AGO3	ENSG00000126070	TRUE	0	TRUE	0.99773	1.18859	TRUE	0.983881	5.57381	19	0	0	0	0	0.138292
TRUE	7	rs11210892	PTPRF	ENSG00000142949	TRUE	4476	TRUE	0.979014	0.620902	TRUE	0.992286	6.464	12	0	0	0	0	0.138292
TRUE	9	rs6588168	PDE4B	ENSG00000184588	TRUE	0	TRUE	0.989258	0.756043	TRUE	0.964136	4.4038	2	0	0	1	0	0.0643406
TRUE	10	rs10789321	NEGR1	ENSG00000172260	TRUE	0	TRUE	0.997065	1.10696	TRUE	0.990904	6.32302	1	0	0	1	0	0.305127
TRUE	13	rs72728416	DPYD	ENSG00000188641	TRUE	0	TRUE	0.978239	0.616599	TRUE	1	9.54228	1	0	0	1	0	0.160369
TRUE	14	rs1198588	DPYD	ENSG00000188641	TRUE	63511	TRUE	0.978239	0.616599	TRUE	1	9.54228	1	0	0	1	0	0.160369
TRUE	21	rs12126806	KIF21B	ENSG00000116852	TRUE	0	TRUE	0.951329	0.462182	TRUE	0.968165	4.61232	10	0	0	0	0	0.158357
TRUE	24	rs61833239	AKT3	ENSG00000117020	TRUE	0	TRUE	0.996788	1.08079	TRUE	0.989235	6.11084	4	0	0	1	0	0.308322
TRUE	25	rs6715366	MYT1L	ENSG00000186487	TRUE	0	TRUE	0.98577	0.698487	TRUE	0.885096	2.86094	1	0	0	0	1	0.544733
TRUE	31	rs2717003	VRK2	ENSG00000028116	TRUE	0	TRUE	0.98433	0.68017	TRUE	0.999712	9.03905	2	0	0	0	0	0.0599361
TRUE	32	rs4672366	BCL11A	ENSG00000119866	TRUE	198935	TRUE	0.998283	1.24458	TRUE	0.951068	3.9567	2	0	0	0	0	0.145817
TRUE	39	rs12991836	ZEB2	ENSG00000169554	TRUE	0	TRUE	0.999557	1.57657	TRUE	0.993725	6.67938	2	0	0	0	1	0.544733
TRUE	41	rs35026989	KCNJ3	ENSG00000162989	TRUE	394163	TRUE	0.984441	0.68106	TRUE	0.653273	1.47329	1	0	0	0	0	0.308859
TRUE	45	rs11693094	ZNF804A	ENSG00000170396	TRUE	0	TRUE	0.994795	0.917632	TRUE	0.956191	4.11527	1	0	0	1	0	0.316654
TRUE	48	rs3963519	SATB2	ENSG00000119042	TRUE	118979	TRUE	0.996899	1.08773	TRUE	0.983421	5.53866	1	0	0	0	0	0.544733
TRUE	50	rs66473269	SPATS2L	ENSG00000196141	TRUE	0	TRUE	0.986822	0.719483	TRUE	0.998734	7.99328	5	0	0	0	0	0.0599361
TRUE	51	rs72974269	CUL3	ENSG00000036257	TRUE	0	TRUE	0.982392	0.65692	TRUE	0.94675	3.82928	4	0	0	0	1	0.305936
TRUE	52	rs778371	GIGYF2	ENSG00000204120	TRUE	0	TRUE	0.969158	0.547529	FALSE	0.981348	5.3851	15	0	0	0	0	0.305936
TRUE	53	rs17194490	CNTN4	ENSG00000144619	TRUE	0	TRUE	0.985548	0.69444	TRUE	0.982039	5.45525	1	0	0	1	0	0.13528
TRUE	54	rs9882532	PLCL2	ENSG00000154822	TRUE	0	TRUE	0.963123	0.514654	TRUE	0.974901	4.95343	2	0	0	0	0	0.320567
TRUE	55	rs6577597	TBC1D5	ENSG00000131374	TRUE	0	TRUE	0.958693	0.491067	TRUE	0.977606	5.11078	1	0	0	0	0	0.13528
TRUE	61	rs704364	ATXN7	ENSG00000163635	TRUE	0	TRUE	0.970321	0.555426	TRUE	0.969547	4.70969	7	0	0	0	0	0.13528
TRUE	62	rs60135207	FOXP1	ENSG00000114861	TRUE	0	TRUE	0.999225	1.41748	TRUE	0.995913	7.20574	5	0	0	0	1	0.287626
TRUE	64	rs167924	CD47	ENSG00000196776	TRUE	0	TRUE	0.991805	0.806223	FALSE	0.960394	4.26526	6	0	0	0	0	0.0612336
TRUE	66	rs7432375	STAG1	ENSG00000118007	TRUE	0	TRUE	0.992082	0.816638	FALSE	0.992574	6.49903	7	1	0	0	1	0.287626
TRUE	69	rs7609876	TBL1XR1	ENSG00000177565	TRUE	0	TRUE	0.985437	0.693404	TRUE	0.949744	3.89773	1	0	0	0	1	0.287626
TRUE	71	rs6762456	SOX2	ENSG00000181449	TRUE	243089	TRUE	0.990975	0.789701	FALSE	NA	NA	5	0	0	0	0	0.304817
TRUE	77	rs356183	SNCA	ENSG00000145335	TRUE	0	TRUE	0.999612	1.59038	TRUE	0.953543	4.04315	3	0	0	0	0	0.334001
TRUE	78	rs13107325	SLC39A8	ENSG00000138821	TRUE	0	FALSE	0.781894	0.203025	FALSE	0.862875	2.64304	3	0	0.991207	1	1	0.0604015
TRUE	83	rs12498839	GPM6A	ENSG00000150625	TRUE	0	TRUE	0.999059	1.4099	TRUE	0.990501	6.27456	2	0	0	1	0	0.14772
TRUE	84	rs41533650	GPM6A	ENSG00000150625	TRUE	0	TRUE	0.999059	1.4099	TRUE	0.990501	6.27456	4	0	0	1	0	0.14772
TRUE	86	rs10035564	HCN1	ENSG00000164588	TRUE	2146	TRUE	0.997785	1.18869	TRUE	0.997755	7.61925	2	0	0	0	0	0.579771
TRUE	87	rs8175378	EMB	ENSG00000170571	TRUE	66717	TRUE	0.976467	0.605057	TRUE	0.982384	5.4847	2	0	0	1	0	0.0614532
TRUE	89	rs7701440	ZSWIM6	ENSG00000130449	TRUE	0	TRUE	0.992248	0.820382	TRUE	0.984342	5.58505	3	0	0	0	0	0.324407
TRUE	90	rs115325222	MEF2C	ENSG00000081189	TRUE	548664	TRUE	0.998228	1.2437	TRUE	0.942721	3.747	1	0	0	0	1	NA
TRUE	92	rs252812	EFNA5	ENSG00000184349	TRUE	0	TRUE	0.995736	0.970159	TRUE	0.98319	5.5245	1	0	0	0	0	0.0614532
TRUE	93	rs35164357	MAN2A1	ENSG00000112893	TRUE	0	TRUE	0.988649	0.748106	TRUE	0.982327	5.4818	1	0	0	1	0	0.15834
TRUE	99	rs12652777	SGCD	ENSG00000170624	TRUE	0	TRUE	0.925526	0.387022	TRUE	0.980254	5.31429	1	0	0	1	0	0.0614532
TRUE	108	rs9454727	ADGRB3	ENSG00000135298	TRUE	0	TRUE	0.993577	0.859479	TRUE	0.985608	5.69785	2	0	0	0	0	0.303782
TRUE	109	rs1856507	RIMS1	ENSG00000079841	TRUE	44589	TRUE	0.997674	1.16807	TRUE	0.971332	4.80754	2	0	0	0	0	0.543253
TRUE	110	rs2022265	SNAP91	ENSG00000065609	TRUE	0	TRUE	0.985216	0.688233	TRUE	0.986414	5.73004	5	0	0	1	0	0.303782
TRUE	112	rs6925964	FUT9	ENSG00000172461	TRUE	14531	TRUE	0.983223	0.669527	TRUE	0.770192	2.00226	1	0	0	0	0	0.151972
TRUE	113	rs2153960	FOXO3	ENSG00000118689	TRUE	0	TRUE	0.979513	0.626694	TRUE	0.983651	5.55761	4	0	0	0	0	0.0661027
TRUE	114	rs13219424	PTPRK	ENSG00000152894	TRUE	0	TRUE	0.973533	0.578421	TRUE	0.727074	1.79211	2	0	0	0	0	0.0661027
TRUE	116	rs2206956	GRM1	ENSG00000152822	TRUE	0	TRUE	0.918826	0.372212	TRUE	0.899315	3.02182	3	0	0	1	0	0.151972
TRUE	118	rs58120505	MAD1L1	ENSG00000002822	TRUE	0	TRUE	0.992691	0.833698	TRUE	0.999309	8.22317	6	0	0	1	0	0.0605983
TRUE	120	rs7811417	SP4	ENSG00000105866	TRUE	0	TRUE	0.9268	0.390095	TRUE	0.965575	4.48974	2	1	0	1	0	0.145134
TRUE	121	rs79210963	PALS2	ENSG00000105926	TRUE	0	TRUE	0.935382	0.41114	FALSE	0.917736	3.27306	4	0	0	0	0	0.142433
TRUE	122	rs73356099	GALNT17	ENSG00000185274	TRUE	0	TRUE	0.979291	0.622116	TRUE	0.970238	4.74177	1	0	0	0	0	0.148081
TRUE	123	rs2944821	CALN1	ENSG00000183166	TRUE	0	TRUE	0.965504	0.52565	TRUE	0.97467	4.94698	2	0	0	1	0	0.148081
TRUE	125	rs6943762	GRM3	ENSG00000198822	TRUE	0	TRUE	0.99629	1.02903	TRUE	0.976397	5.04731	2	0	0	0	0	0.148081
TRUE	126	rs2252074	KMT2E	ENSG00000005483	TRUE	0	TRUE	0.993023	0.845909	FALSE	0.984917	5.61588	8	0	0	0	1	0.304165
TRUE	129	rs35045093	SND1	ENSG00000197157	TRUE	11632	TRUE	0.952381	0.465774	FALSE	0.952392	3.99689	13	0	0	0	0	0.142433
TRUE	130	rs1593304	PLXNA4	ENSG00000221866	TRUE	192567	TRUE	0.992746	0.836277	TRUE	0.739508	1.85397	2	0	0	0	0	0.304165
TRUE	131	rs35792732	EXOC4	ENSG00000131558	TRUE	0	TRUE	0.941528	0.427855	TRUE	0.91837	3.28305	2	0	0	0	0	0.0605983
TRUE	134	rs2600490	DLGAP2	ENSG00000198010	TRUE	0	TRUE	0.989424	0.760885	TRUE	0.97847	5.15567	1	0	0	1	0	0.560905
TRUE	135	8:4180090_T_A	CSMD1	ENSG00000183117	TRUE	0	TRUE	0.933666	0.406436	TRUE	0.993092	6.57542	1	0	0	1	0	0.560905
TRUE	139	rs7816998	NSD3	ENSG00000147548	TRUE	0	TRUE	0.959025	0.492384	FALSE	0.987278	5.81934	13	0	0	0	0	0.144966
TRUE	141	rs298216	BHLHE22	ENSG00000180828	TRUE	185816	TRUE	0.927962	0.392083	FALSE	0.93184	3.4954	2	0	0	0	0	0.146639
TRUE	143	rs1915019	MMP16	ENSG00000156103	TRUE	113543	TRUE	0.993743	0.870992	TRUE	0.982442	5.48827	1	0	0	0	0	0.146639
TRUE	144	rs7002992	KLF10	ENSG00000155090	TRUE	6683	TRUE	0.972757	0.572051	TRUE	0.967244	4.56317	5	0	0	0	0	0.0608223
TRUE	148	rs2890914	PTPRD	ENSG00000153707	TRUE	0	TRUE	0.947951	0.449366	TRUE	0.94652	3.82557	1	0	0	1	0	0.306262
TRUE	151	rs2381411	RNF38	ENSG00000137075	TRUE	243	TRUE	0.945293	0.440154	TRUE	0.972713	4.84775	7	0	0	0	0	0.326051
TRUE	153	rs6479487	FAM120A	ENSG00000048828	TRUE	0	TRUE	0.879402	0.308185	TRUE	0.966496	4.51678	5	1	0	0	0	0.136289
TRUE	154	rs10985811	GABBR2	ENSG00000136928	TRUE	0	TRUE	0.980066	0.634571	TRUE	0.956537	4.13255	6	0	0	1	0	0.575105
TRUE	155	rs3739554	RALGPS1	ENSG00000136828	TRUE	0	TRUE	0.908084	0.351329	FALSE	0.818318	2.28944	10	0	0	0	0	0.136289
TRUE	157	rs2078266	PPP1R26	ENSG00000196422	TRUE	0	FALSE	0.606866	0.0799227	FALSE	0.661102	1.50574	11	0	0.956087	0	0	0.0609667
TRUE	158	rs17731	KLF6	ENSG00000067082	TRUE	0	TRUE	0.992027	0.81196	TRUE	0.99361	6.66611	1	0	0	1	0	0.0612849
TRUE	159	rs6482437	CACNB2	ENSG00000165995	TRUE	0	TRUE	0.999391	1.46709	TRUE	0.997179	7.49884	3	0	0	0	0	0.149805
TRUE	164	rs12363019	LUZP2	ENSG00000187398	TRUE	130824	TRUE	0.934275	0.408129	TRUE	0.885556	2.86698	1	0	0	0	0	0.146905
TRUE	170	rs2514218	DRD2	ENSG00000149295	TRUE	31129	TRUE	0.999945	2.0999	TRUE	0.98699	5.78756	8	0	0	0	0	0.33642
TRUE	171	rs77502336	GRAMD1B	ENSG00000023171	TRUE	0	TRUE	0.983942	0.677147	TRUE	0.980485	5.33961	5	0	0	1	0	0.301411
TRUE	174	rs1939514	OPCML	ENSG00000183715	TRUE	0	TRUE	0.984773	0.684838	TRUE	0.992228	6.45825	1	0	0	1	0	0.146905
TRUE	175	rs4936215	IGSF9B	ENSG00000080854	TRUE	25218	TRUE	0.918328	0.370962	TRUE	0.991538	6.38171	8	0	0	0	0	0.146905
TRUE	177	rs4937935	B3GAT1	ENSG00000109956	TRUE	297747	TRUE	0.971705	0.566826	TRUE	0.963675	4.3923	1	0	0	0	0	0.146905
TRUE	178	rs10774034	CACNA1C	ENSG00000151067	TRUE	0	TRUE	1	2.19257	TRUE	0.999539	8.51668	3	0	0	1	1	0.329082
TRUE	180	rs7312697	TMTC1	ENSG00000133687	TRUE	0	TRUE	0.960853	0.501749	TRUE	0.959588	4.23642	2	0	0	1	0	0.0611818
TRUE	181	rs1463209	KIF21A	ENSG00000139116	TRUE	176326	TRUE	0.981506	0.649808	TRUE	0.928789	3.44063	2	0	0	0	0	0.351443
TRUE	191	rs3764002	WSCD2	ENSG00000075035	TRUE	0	TRUE	0.844684	0.267317	TRUE	0.97231	4.84102	4	0	0.530726	1	0	0.155287
TRUE	192	rs4766428	ATP2A2	ENSG00000174437	TRUE	0	TRUE	0.951717	0.464099	FALSE	0.980197	5.31361	12	0	0	1	0	0.329082
TRUE	196	rs12853617	TRPC4	ENSG00000133107	TRUE	0	TRUE	0.967331	0.536181	TRUE	0.979103	5.19779	2	0	0	1	0	0.060942
TRUE	198	rs11619756	ENOX1	ENSG00000120658	TRUE	0	TRUE	0.987708	0.736626	TRUE	0.96356	4.39021	4	0	0	1	0	0.060942
TRUE	200	rs9569820	PCDH17	ENSG00000118946	TRUE	274661	TRUE	0.989369	0.759478	TRUE	0.791146	2.12755	1	0	0	0	0	0.149806
TRUE	201	rs9545047	RBM26	ENSG00000139746	TRUE	0	TRUE	0.969657	0.55162	TRUE	0.981463	5.39221	2	0	0	0	0	0.137039
TRUE	204	rs2190864	RGS6	ENSG00000182732	TRUE	0	TRUE	0.995792	0.970519	TRUE	0.981118	5.36857	2	0	0	0	0	0.150532
TRUE	206	rs1540840	BCL11B	ENSG00000127152	TRUE	0	TRUE	0.966999	0.53467	TRUE	0.964308	4.41669	4	0	0	1	1	0.324462
TRUE	212	rs2456020	CHRNA3	ENSG00000080644	TRUE	0	TRUE	0.996678	1.05998	TRUE	0.993322	6.62342	12	0	0	0	0	0.0630932
TRUE	213	rs4779050	AP3B2	ENSG00000103723	TRUE	4652	TRUE	0.954596	0.473465	TRUE	0.981521	5.40675	12	0	0	0	0	0.153976
TRUE	216	rs4702	FURIN	ENSG00000140564	TRUE	0	TRUE	0.998893	1.3855	TRUE	0.998676	7.93945	12	0	0	1	0	0.141491
TRUE	218	rs9926049	GRIN2A	ENSG00000183454	TRUE	0	TRUE	0.999668	1.64574	TRUE	0.983766	5.56108	1	1	0	1	1	0.55281
TRUE	221	rs154433	CNOT1	ENSG00000125107	TRUE	0	TRUE	0.929956	0.396752	TRUE	0.967072	4.55745	8	0	0	0	0	0.309084
TRUE	225	rs3752827	YWHAE	ENSG00000108953	TRUE	0	TRUE	0.999889	2.08586	TRUE	0.988141	5.93018	12	0	0	0	0	0.153956
TRUE	227	rs73292401	ARHGAP44	ENSG00000006740	TRUE	0	TRUE	0.977132	0.609145	FALSE	0.959645	4.23831	3	0	0	0	0	0.308289
TRUE	230	rs4793888	MSI2	ENSG00000153944	TRUE	0	TRUE	0.981672	0.650666	TRUE	0.964826	4.45745	5	0	0	1	0	0.142502
TRUE	231	rs6504163	ACE	ENSG00000159640	TRUE	4139	TRUE	0.99103	0.790249	TRUE	0.971044	4.78188	14	0	0	1	0	0.153956
TRUE	233	rs4632195	DCC	ENSG00000187323	TRUE	0	TRUE	0.998616	1.30892	TRUE	0.977146	5.08816	1	0	0	1	0	0.293527
TRUE	235	rs118117804	TCF4	ENSG00000196628	TRUE	0	TRUE	0.999779	1.74305	TRUE	0.995395	7.01323	1	0	0	0	1	0.312386
TRUE	236	rs9636107	TCF4	ENSG00000196628	TRUE	58407	TRUE	0.999779	1.74305	TRUE	0.995395	7.01323	1	0	0	0	1	0.312386
TRUE	245	rs8104557	ZNF536	ENSG00000198597	TRUE	0	TRUE	0.985161	0.687993	TRUE	0.9768	5.05325	2	0	0	0	0	0.314191
TRUE	246	rs3810450	THAP8	ENSG00000161277	TRUE	0	FALSE	0.312182	-0.127725	FALSE	0.783835	2.08325	33	0	0.884744	1	0	0.0667451
TRUE	253	rs459391	NCAM2	ENSG00000154654	TRUE	251634	TRUE	0.952326	0.465548	TRUE	0.728571	1.80046	1	0	0	0	0	0.150264
TRUE	254	rs732381	CACNA1I	ENSG00000100346	TRUE	0	TRUE	0.995515	0.958111	TRUE	0.991998	6.41713	11	0	0	0	0	0.546822
TRUE	255	rs9607782	EP300	ENSG00000100393	TRUE	0	TRUE	0.981229	0.644839	FALSE	0.947153	3.83977	19	0	0.0336523	0	0	0.312416

## Sheet: ST3_all_genes
Supplementary Table 3. Results for all genes
Prioritized	Locus	rsID	Gene	ENSGID	BestDistance	Distance	BestPoPS	PoPS quantile	PoPS value	BestMAGMA	MAGMA quantile	MAGMA value	# genes	SCHEMA	Coding PIP	PGC3	ASD/DD	PsyOPS
FALSE	1	rs6673880	PLCH2	ENSG00000149527	TRUE	0	FALSE	0.911849	0.358691	TRUE	0.989408	6.11982	13	0		1	0	0.158357
FALSE	1	rs6673880	PEX10	ENSG00000157911	FALSE	27885	FALSE	0.623754	0.0911053	FALSE	0.381958	0.520303	13	0		0	0	0.0643406
FALSE	1	rs6673880	RER1	ENSG00000157916	FALSE	36240	FALSE	0.735327	0.165491	FALSE	0.602498	1.27838	13	0		0	0	0.0643406
FALSE	1	rs6673880	MORN1	ENSG00000116151	FALSE	49975	FALSE	0.291141	-0.143504	FALSE	0.298428	0.239103	13	0		0	0	0.0643406
FALSE	1	rs6673880	PANK4	ENSG00000157881	FALSE	66855	FALSE	0.761628	0.186015	FALSE	0.637211	1.4137	13	0		0	0	0.0643406
FALSE	1	rs6673880	HES5	ENSG00000197921	FALSE	87063	FALSE	0.672425	0.122283	FALSE	0.278165	0.15923	13	0		0	0	0.158357
FALSE	1	rs6673880	TNFRSF14	ENSG00000157873	FALSE	113957	FALSE	0.230066	-0.184252	FALSE	0.404295	0.593719	13	0		0	0	0.0643406
FALSE	1	rs6673880	SKI	ENSG00000157933	FALSE	131469	FALSE	0.78577	0.206128	FALSE	0.704047	1.69491	13	0		0	0	0.549482
FALSE	1	rs6673880	PRXL2B	ENSG00000157870	FALSE	144809	FALSE	0.53505	0.0300453	FALSE	0.759484	1.94883	13	0		0	0	0.0643406
FALSE	1	rs6673880	MMEL1	ENSG00000142606	FALSE	148957	FALSE	0.528295	0.0261803	FALSE	0.809798	2.23755	13	0		0	0	0.0643406
FALSE	1	rs6673880	TTC34	ENSG00000215912	FALSE	195304	FALSE	0.478128	-0.00770515	FALSE	0.592021	1.23722	13	0		0	0	0.0643406
FALSE	1	rs6673880	FAAP20	ENSG00000162585	FALSE	228962	FALSE	0.419712	-0.0487476	FALSE	0.859651	2.61385	13	0		0	0	0.0643406
FALSE	1	rs6673880	PRKCZ	ENSG00000067606	FALSE	256287	TRUE	0.970875	0.558731	FALSE	0.871337	2.72657	13	0		0	0	0.158357
FALSE	2	rs11122119	DNAJC11	ENSG00000007923	TRUE	0	FALSE	0.656534	0.112524	TRUE	0.961948	4.32621	13	0		0	0	0.138292
FALSE	2	rs11122119	THAP3	ENSG00000041988	FALSE	27827	FALSE	0.907087	0.349362	FALSE	0.958206	4.18508	13	0	0.0288242	0	0	0.0643406
FALSE	2	rs11122119	PHF13	ENSG00000116273	FALSE	39383	FALSE	0.834773	0.255709	FALSE	0.945138	3.79665	13	0		0	0	0.0643406
FALSE	2	rs11122119	KLHL21	ENSG00000162413	FALSE	48806	FALSE	0.802602	0.221543	FALSE	0.943181	3.75292	13	0		0	0	0.160369
FALSE	2	rs11122119	ZBTB48	ENSG00000204859	FALSE	74133	FALSE	0.740365	0.169155	FALSE	0.895285	2.97379	13	0		0	0	0.0643406
FALSE	2	rs11122119	TAS1R1	ENSG00000173662	FALSE	83658	FALSE	0.183998	-0.219675	FALSE	0.68125	1.59416	13	0		0	0	0.0643406
FALSE	2	rs11122119	NOL9	ENSG00000162408	FALSE	108900	FALSE	0.704264	0.143664	FALSE	0.283058	0.18161	13	0		0	0	0.0643406
FALSE	2	rs11122119	CAMTA1	ENSG00000171735	FALSE	122041	TRUE	0.96794	0.540963	FALSE	0.69593	1.65512	13	0		0	0	0.308322
FALSE	2	rs11122119	PLEKHG5	ENSG00000171680	FALSE	143339	FALSE	0.737708	0.167169	FALSE	0.829083	2.37247	13	0		0	0	0.158357
FALSE	2	rs11122119	TNFRSF25	ENSG00000215788	FALSE	197238	FALSE	0.818439	0.238214	FALSE	0.818606	2.2908	13	0		0	0	0.158357
FALSE	2	rs11122119	ESPN	ENSG00000187017	FALSE	202046	FALSE	0.471872	-0.0117159	FALSE	0.550745	1.08546	13	0		0	0	0.0643406
FALSE	2	rs11122119	HES2	ENSG00000069812	FALSE	238743	FALSE	0.177464	-0.224796	FALSE	0.306891	0.271566	13	0		0	0	0.0643406
FALSE	2	rs11122119	ACOT7	ENSG00000097021	FALSE	269646	FALSE	0.645681	0.105324	FALSE	0.218007	-0.0685971	13	0		0	0	0.158357
TRUE	3	rs11121172	RERE	ENSG00000142599	TRUE	0	TRUE	0.996013	1.00779	FALSE	0.970583	4.75708	2	0		1	1	0.308322
FALSE	3	rs11121172	SLC45A1	ENSG00000162426	FALSE	52871	FALSE	0.961019	0.502478	TRUE	0.98296	5.50973	2	0		0	0	0.158357
FALSE	4	rs61786047	GMEB1	ENSG00000162419	TRUE	4851	FALSE	0.839978	0.260974	FALSE	0.846699	2.51136	12	0		0	0	0.0643406
FALSE	4	rs61786047	YTHDF2	ENSG00000198492	FALSE	12417	FALSE	0.832447	0.253163	FALSE	0.716597	1.74235	12	0		0	0	0.138292
FALSE	4	rs61786047	TAF12	ENSG00000120656	FALSE	75913	FALSE	0.663621	0.117026	FALSE	0.943296	3.75388	12	0		0	0	0.0643406
FALSE	4	rs61786047	OPRD1	ENSG00000116329	FALSE	87966	TRUE	0.959081	0.492394	TRUE	0.961315	4.30293	12	0	0.0292258	0	0	0.158357
FALSE	4	rs61786047	RAB42	ENSG00000188060	FALSE	128755	FALSE	0.39546	-0.0659131	FALSE	0.668528	1.5353	12	0		0	0	0.0643406
FALSE	4	rs61786047	TRNAU1AP	ENSG00000180098	FALSE	145659	FALSE	0.875526	0.303484	FALSE	0.905647	3.09754	12	0		0	0	0.0643406
FALSE	4	rs61786047	EPB41	ENSG00000159023	FALSE	162887	FALSE	0.898726	0.336718	FALSE	0.958436	4.1943	12	0		0	0	0.158357
FALSE	4	rs61786047	RCC1	ENSG00000180198	FALSE	184904	FALSE	0.633167	0.0969698	FALSE	0.788095	2.1088	12	0		0	0	0.0643406
FALSE	4	rs61786047	PHACTR4	ENSG00000204138	FALSE	223840	FALSE	0.672204	0.122192	FALSE	0.828104	2.36494	12	0		0	0	0.0643406
FALSE	4	rs61786047	MED18	ENSG00000130772	FALSE	388240	FALSE	0.43134	-0.0400277	FALSE	0.716079	1.7406	12	0		0	0	0.0643406
FALSE	4	rs61786047	TMEM200B	ENSG00000253304	FALSE	395225	FALSE	0.339756	-0.106533	FALSE	0.958839	4.21498	12	0		0	0	0.0643406
FALSE	4	rs61786047	SESN2	ENSG00000130766	FALSE	441714	FALSE	0.423643	-0.046236	FALSE	0.414829	0.627497	12	0		0	0	0.0643406
TRUE	6	rs581459	AGO3	ENSG00000126070	TRUE	0	TRUE	0.99773	1.18859	TRUE	0.983881	5.57381	19	0		0	0	0.138292
FALSE	6	rs581459	AGO1	ENSG00000092847	FALSE	903	FALSE	0.994241	0.888744	FALSE	0.982212	5.46767	19	0		0	0	0.308322
FALSE	6	rs581459	AGO4	ENSG00000134698	FALSE	73545	FALSE	0.991971	0.810808	FALSE	0.980773	5.35839	19	0		0	0	0.138292
FALSE	6	rs581459	TEKT2	ENSG00000092850	FALSE	152659	FALSE	0.501827	0.00845704	FALSE	0.936964	3.59876	19	0		0	0	0.0643406
FALSE	6	rs581459	ADPRS	ENSG00000116863	FALSE	157457	FALSE	0.815006	0.233993	FALSE	0.859997	2.61642	19	0		0	0	0.0643406
FALSE	6	rs581459	CLSPN	ENSG00000092853	FALSE	161457	FALSE	0.480011	-0.00652882	FALSE	0.977721	5.11723	19	0		0	0	0.0643406
FALSE	6	rs581459	COL8A2	ENSG00000171812	FALSE	163804	FALSE	0.159856	-0.23898	FALSE	0.936273	3.58807	19	0		0	0	0.0643406
FALSE	6	rs581459	TRAPPC3	ENSG00000054116	FALSE	205135	FALSE	0.84546	0.268657	FALSE	0.96569	4.49418	19	0		0	0	0.0643406
FALSE	6	rs581459	C1orf216	ENSG00000142686	FALSE	212541	FALSE	0.633223	0.0970173	FALSE	0.961142	4.29336	19	0		0	0	0.158357
FALSE	6	rs581459	MAP7D1	ENSG00000116871	FALSE	224144	FALSE	0.943688	0.43521	FALSE	0.971677	4.81885	19	0		0	0	0.138292
FALSE	6	rs581459	PSMB2	ENSG00000126067	FALSE	289909	FALSE	0.728516	0.160709	FALSE	0.912325	3.19241	19	0		0	0	0.0643406
FALSE	6	rs581459	THRAP3	ENSG00000054118	FALSE	292997	FALSE	0.946235	0.443432	FALSE	0.28277	0.180363	19	0		0	0	0.138292
FALSE	6	rs581459	TFAP2E	ENSG00000116819	FALSE	336107	FALSE	0.463289	-0.0181954	FALSE	0.885499	2.86666	19	0		0	0	0.158357
FALSE	6	rs581459	NCDN	ENSG00000020129	FALSE	364161	FALSE	0.842525	0.26427	FALSE	0.731507	1.81106	19	0		0	0	0.305127
FALSE	6	rs581459	KIAA0319L	ENSG00000142687	FALSE	373485	FALSE	0.759745	0.184039	FALSE	0.860054	2.61648	19	0		0	0	0.0643406
FALSE	6	rs581459	SH3D21	ENSG00000214193	FALSE	374933	FALSE	0.672702	0.122353	FALSE	0.26124	0.10344	19	0		0	0	0.0643406
FALSE	6	rs581459	EVA1B	ENSG00000142694	FALSE	390595	FALSE	0.376578	-0.0795773	FALSE	0.601232	1.27386	19	0		0	0	0.0643406
FALSE	6	rs581459	STK40	ENSG00000196182	FALSE	408189	FALSE	0.900111	0.338641	FALSE	0.551724	1.09032	19	0		0	0	0.138292
FALSE	6	rs581459	ZMYM4	ENSG00000146463	FALSE	509377	FALSE	0.909801	0.355039	FALSE	0.872143	2.73393	19	0		0	0	0.138292
TRUE	7	rs11210892	PTPRF	ENSG00000142949	TRUE	4476	TRUE	0.979014	0.620902	TRUE	0.992286	6.464	12	0		0	0	0.138292
FALSE	7	rs11210892	KDM4A	ENSG00000066135	FALSE	22007	FALSE	0.91052	0.356341	FALSE	0.989811	6.16711	12	0		0	0	0.138292
FALSE	7	rs11210892	ENSG00000284989	ENSG00000284989	FALSE	22007	FALSE			FALSE			12	0		0	0
FALSE	7	rs11210892	ST3GAL3	ENSG00000126091	FALSE	77682	FALSE	0.935493	0.411496	FALSE	0.983478	5.54738	12	0		0	0	0.160369
FALSE	7	rs11210892	SZT2	ENSG00000198198	FALSE	173895	FALSE	0.850886	0.27457	FALSE	0.966899	4.54822	12	0		0	0	0.0643406
FALSE	7	rs11210892	HYI	ENSG00000178922	FALSE	174153	FALSE	0.850498	0.273926	FALSE	0.975592	5.00879	12	0		1	0	0.0643406
FALSE	7	rs11210892	MED8	ENSG00000159479	FALSE	238334	FALSE	0.8201	0.240279	FALSE	0.921939	3.3382	12	0		0	0	0.0643406
FALSE	7	rs11210892	ELOVL1	ENSG00000066322	FALSE	260068	FALSE	0.909025	0.353271	FALSE	0.967762	4.58556	12	0		0	0	0.158357
FALSE	7	rs11210892	CDC20	ENSG00000117399	FALSE	264939	FALSE	0.832669	0.253404	FALSE	0.972656	4.84748	12	0		0	0	0.0643406
FALSE	7	rs11210892	MPL	ENSG00000117400	FALSE	273676	FALSE	0.269712	-0.158051	FALSE	0.947959	3.86446	12	0		0	0	0.0643406
FALSE	7	rs11210892	TIE1	ENSG00000066056	FALSE	305034	FALSE	0.625415	0.0921987	FALSE	0.943642	3.75855	12	0		0	0	0.0643406
FALSE	7	rs11210892	ARTN	ENSG00000117407	FALSE	305179	FALSE	0.691196	0.134929	FALSE	0.95717	4.15137	12	0		0	0	0.0643406
FALSE	8	rs6588355	AGBL4	ENSG00000186094	TRUE	0	FALSE	0.915061	0.364785	FALSE	0.940188	3.68579	4	0		0	0	0.343231
FALSE	8	rs6588355	AL645730.2	ENSG00000227839	FALSE	239372	FALSE			FALSE			4	0		0	0	0.0643406
FALSE	8	rs6588355	ELAVL4	ENSG00000162374	FALSE	269083	TRUE	0.975249	0.591722	TRUE	0.964711	4.44685	4	0		0	0	0.158357
FALSE	8	rs6588355	DMRTA2	ENSG00000142700	FALSE	662604	FALSE	0.621539	0.0893969	FALSE	0.287145	0.19783	4	0		0	0
TRUE	9	rs6588168	PDE4B	ENSG00000184588	TRUE	0	TRUE	0.989258	0.756043	TRUE	0.964136	4.4038	2	0		1	0	0.0643406
FALSE	9	rs6588168	LEPR	ENSG00000116678	FALSE	214985	FALSE	0.0806755	-0.325695	FALSE	0.634448	1.39922	2	0		0	0	0.138292
TRUE	10	rs10789321	NEGR1	ENSG00000172260	TRUE	0	TRUE	0.997065	1.10696	TRUE	0.990904	6.32302	1	0		1	0	0.305127
FALSE	12	rs59519965	PTBP2	ENSG00000117569	TRUE	39884	FALSE	0.974585	0.587925	FALSE	0.968971	4.65672	2	0		0	0	0.308322
FALSE	12	rs59519965	DPYD	ENSG00000188641	FALSE	395962	TRUE	0.978239	0.616599	TRUE	1	9.54228	2	0		1	0	0.160369
TRUE	13	rs72728416	DPYD	ENSG00000188641	TRUE	0	TRUE	0.978239	0.616599	TRUE	1	9.54228	1	0		1	0	0.160369
TRUE	14	rs1198588	DPYD	ENSG00000188641	TRUE	63511	TRUE	0.978239	0.616599	TRUE	1	9.54228	1	0		1	0	0.160369
FALSE	15	rs2224086	SIKE1	ENSG00000052723	TRUE	8764	FALSE	0.590476	0.0686428	FALSE	0.942951	3.74978	15	0		0	0	0.0643406
FALSE	15	rs2224086	CSDE1	ENSG00000009307	FALSE	30773	FALSE	0.94247	0.430626	FALSE	0.958609	4.19714	15	0		0	0	0.308322
FALSE	15	rs2224086	SYCP1	ENSG00000198765	FALSE	65414	FALSE	0.140975	-0.256211	FALSE	0.900466	3.02882	15	0		0	0	0.138292
FALSE	15	rs2224086	NRAS	ENSG00000213281	FALSE	72678	FALSE	0.958859	0.491628	FALSE	0.839272	2.45473	15	0		0	0	0.160369
FALSE	15	rs2224086	AMPD1	ENSG00000116748	FALSE	93831	FALSE	0.541417	0.0344317	FALSE	0.879339	2.79894	15	0		0	0	0.160369
FALSE	15	rs2224086	DENND2C	ENSG00000175984	FALSE	119027	FALSE	0.0516611	-0.38051	FALSE	0.595705	1.25489	15	0		0	0	0.0643406
FALSE	15	rs2224086	BCAS2	ENSG00000116752	FALSE	207820	FALSE	0.694297	0.136998	FALSE	0.583559	1.21082	15	0		0	0	0.0643406
FALSE	15	rs2224086	TSHB	ENSG00000134200	FALSE	240377	FALSE	0.344463	-0.103494	FALSE	0.872604	2.73949	15	0		0	0	0.0643406
FALSE	15	rs2224086	TSPAN2	ENSG00000134198	FALSE	258562	FALSE	0.30371	-0.134127	FALSE	0.953486	4.04109	15	0		0	0	0.0643406
FALSE	15	rs2224086	TRIM33	ENSG00000197323	FALSE	278246	FALSE	0.876855	0.30483	FALSE	0.941627	3.71614	15	0		0	0	0.308322
FALSE	15	rs2224086	NGF	ENSG00000134259	FALSE	496455	TRUE	0.995017	0.923268	TRUE	0.973692	4.89029	15	0		0	0
FALSE	15	rs2224086	SYT6	ENSG00000134207	FALSE	635568	FALSE	0.922481	0.379824	FALSE	0.745668	1.8833	15	0		0	0
FALSE	15	rs2224086	VANGL1	ENSG00000173218	FALSE	852521	FALSE	0.0968439	-0.303084	FALSE	0.210696	-0.101858	15	0		0	0
FALSE	15	rs2224086	CASQ2	ENSG00000118729	FALSE	910572	FALSE	0.337099	-0.108263	FALSE	0.377526	0.505777	15	0		0	0
FALSE	15	rs2224086	NHLH2	ENSG00000177551	FALSE	1046928	FALSE	0.867386	0.293614	FALSE	0.760117	1.95204	15	0		0	0
FALSE	16	rs12138231	VPS45	ENSG00000136631	TRUE	0	FALSE	0.823034	0.243606	FALSE	0.967302	4.56394	27	0		0	0	0.0643406
FALSE	16	rs12138231	PLEKHO1	ENSG00000023902	FALSE	56208	FALSE	0.921207	0.377359	TRUE	0.973001	4.86652	27	0		0	0	0.0643406
FALSE	16	rs12138231	OTUD7B	ENSG00000264522	FALSE	82490	FALSE			FALSE			27	0		0	0	0.0643406
FALSE	16	rs12138231	ANP32E	ENSG00000143401	FALSE	125552	FALSE	0.762237	0.186442	FALSE	0.875137	2.76234	27	0		0	0	0.0643406
FALSE	16	rs12138231	MTMR11	ENSG00000014914	FALSE	156393	FALSE	0.583223	0.0627593	FALSE	0.614127	1.32381	27	0		0	0	0.0643406
FALSE	16	rs12138231	CA14	ENSG00000118298	FALSE	164481	FALSE	0.626578	0.0928575	FALSE	0.927062	3.41388	27	0		0	0	0.158357
FALSE	16	rs12138231	SF3B4	ENSG00000143368	FALSE	165470	FALSE	0.853654	0.277371	FALSE	0.679926	1.5886	27	0		0	0	0.308322
FALSE	16	rs12138231	APH1A	ENSG00000117362	FALSE	172634	FALSE	0.862016	0.28686	FALSE			27	0		0	0	0.160369
FALSE	16	rs12138231	C1orf54	ENSG00000118292	FALSE	175435	FALSE	0.311185	-0.128333	FALSE	0.932761	3.51453	27	0		0	0	0.0643406
FALSE	16	rs12138231	SV2A	ENSG00000159164	FALSE	175769	TRUE	0.964618	0.523019	FALSE	0.729089	1.8012	27	0		0	0	0.158357
FALSE	16	rs12138231	CIART	ENSG00000159208	FALSE	189788	FALSE	0.536323	0.0309276	FALSE	0.671406	1.55231	27	0		0	0	0.0643406
FALSE	16	rs12138231	BOLA1	ENSG00000178096	FALSE	192814	FALSE	0.426633	-0.0435363	FALSE	0.703817	1.69416	27	0		0	0	0.0643406
FALSE	16	rs12138231	MRPS21	ENSG00000266472	FALSE	201116	FALSE			FALSE			27	0		0	0	0.0643406
FALSE	16	rs12138231	H2AC21	ENSG00000184270	FALSE	205650	FALSE	0.502602	0.00891686	FALSE			27	0		0	0	0.0643406
FALSE	16	rs12138231	H2AC20	ENSG00000184260	FALSE	206204	FALSE	0.523754	0.0223334	FALSE			27	0		0	0	0.0643406
FALSE	16	rs12138231	H2BC21	ENSG00000184678	FALSE	206933	FALSE	0.381617	-0.0756589	FALSE	0.796097	2.1536	27	0		0	0	0.0643406
FALSE	16	rs12138231	PRPF3	ENSG00000117360	FALSE	228763	FALSE	0.692746	0.135946	FALSE	0.9418	3.72856	27	0		0	0	0.138292
FALSE	16	rs12138231	H4C15	ENSG00000270276	FALSE	232440	FALSE			FALSE			27	0		0	0	0.0643406
FALSE	16	rs12138231	H3C15	ENSG00000203852	FALSE	240478	FALSE	0.45454	-0.0240606	FALSE			27	0		0	0	0.0643406
FALSE	16	rs12138231	H2AC19	ENSG00000288859	FALSE	242004	FALSE			FALSE			27	0		0	0	0.0643406
FALSE	16	rs12138231	HIST2H2AA3	ENSG00000183558	FALSE	250687	FALSE	0.438372	-0.0355299	FALSE			27	0		0	0	0.0643406
FALSE	16	rs12138231	H3C14	ENSG00000203811	FALSE	252385	FALSE	0.253156	-0.168748	FALSE			27	0		0	0	0.158357
FALSE	16	rs12138231	H4C14	ENSG00000270882	FALSE	253826	FALSE			FALSE			27	0		0	0	0.0643406
FALSE	16	rs12138231	RPRD2	ENSG00000163125	FALSE	270402	FALSE	0.853267	0.277101	FALSE	0.939727	3.67487	27	0		0	0	0.138292
FALSE	16	rs12138231	H3C13	ENSG00000183598	FALSE	279917	FALSE	0.357752	-0.0929136	FALSE			27	0		0	0	0.0643406
FALSE	16	rs12138231	H2BC18	ENSG00000203814	FALSE	281237	FALSE	0.230177	-0.184196	FALSE	0.361637	0.458716	27	0		0	0	0.0643406
FALSE	16	rs12138231	FCGR1A	ENSG00000150337	FALSE	301934	FALSE	0.325083	-0.117452	FALSE	0.140925	-0.4371	27	0		0	0	0.0643406
FALSE	17	rs10127983	GATAD2B	ENSG00000143614	TRUE	0	TRUE	0.98134	0.646386	TRUE	0.986875	5.77394	30	0		0	1	0.308322
FALSE	17	rs10127983	DENND4B	ENSG00000198837	FALSE	36065	FALSE	0.883832	0.313849	FALSE	0.983248	5.52487	30	0		0	0	0.138292
FALSE	17	rs10127983	CRTC2	ENSG00000160741	FALSE	54233	FALSE	0.88289	0.31235	FALSE	0.978643	5.16613	30	0	0.0105615	0	0	0.138292
FALSE	17	rs10127983	SLC39A1	ENSG00000143570	FALSE	65663	FALSE	0.859247	0.283917	FALSE	0.983363	5.53775	30	0		0	0	0.0643406
FALSE	17	rs10127983	ENSG00000285779	ENSG00000285779	FALSE	65715	FALSE			FALSE			30	0		0	0
FALSE	17	rs10127983	CREB3L4	ENSG00000143578	FALSE	74098	FALSE	0.529513	0.0267389	FALSE	0.982154	5.46167	30	0	0.0056112	1	0	0.0643406
FALSE	17	rs10127983	JTB	ENSG00000143543	FALSE	80833	FALSE	0.744684	0.172679	FALSE			30	0		0	0	0.0643406
FALSE	17	rs10127983	ENSG00000285641	ENSG00000285641	FALSE	82414	FALSE			FALSE			30	0		0	0
FALSE	17	rs10127983	RAB13	ENSG00000143545	FALSE	88181	FALSE	0.440089	-0.034455	FALSE			30	0		0	0	0.0643406
FALSE	17	rs10127983	RPS27	ENSG00000177954	FALSE	97326	FALSE	0.370543	-0.0834954	FALSE	0.847677	2.5162	30	0		0	0	0.0643406
FALSE	17	rs10127983	NUP210L	ENSG00000143552	FALSE	99254	FALSE	0.511517	0.0147508	FALSE	0.970756	4.77328	30	0		0	0	0.0643406
FALSE	17	rs10127983	SLC27A3	ENSG00000143554	FALSE	113279	FALSE	0.450831	-0.026841	FALSE	0.753555	1.91888	30	0		0	0	0.0643406
FALSE	17	rs10127983	INTS3	ENSG00000143624	FALSE	118628	FALSE	0.748893	0.175819	FALSE	0.756145	1.93067	30	0		0	0	0.138292
FALSE	17	rs10127983	NPR1	ENSG00000169418	FALSE	199444	FALSE	0.668992	0.120175	FALSE	0.218468	-0.0677607	30	0		0	0	0.0643406
FALSE	17	rs10127983	ILF2	ENSG00000143621	FALSE	222408	FALSE	0.928128	0.392408	FALSE	0.358356	0.447788	30	0		0	0	0.308322
FALSE	17	rs10127983	SNAPIN	ENSG00000143553	FALSE	231584	FALSE	0.64031	0.101488	FALSE	0.0892867	-0.739346	30	0		0	0	0.0643406
FALSE	17	rs10127983	CHTOP	ENSG00000160679	FALSE	247130	FALSE	0.716556	0.151753	FALSE	0.466352	0.803095	30	0		0	0	0.0643406
FALSE	17	rs10127983	S100A1	ENSG00000160678	FALSE	261397	FALSE	0.709468	0.147236	FALSE	0.554833	1.09987	30	0		0	0	0.0643406
FALSE	17	rs10127983	TPM3	ENSG00000143549	FALSE	261872	FALSE	0.940199	0.425575	FALSE	0.953831	4.05657	30	0		0	0	0.0643406
FALSE	17	rs10127983	S100A13	ENSG00000189171	FALSE	262076	FALSE	0.182447	-0.221005	FALSE	0.340222	0.383799	30	0		0	0	0.0643406
FALSE	17	rs10127983	S100A14	ENSG00000189334	FALSE	276450	FALSE	0.0315061	-0.450152	FALSE	0.294284	0.224487	30	0		0	0	0.0643406
FALSE	17	rs10127983	S100A16	ENSG00000188643	FALSE	280291	FALSE	0.443743	-0.0318096	FALSE	0.358241	0.447291	30	0		0	0	0.0643406
FALSE	17	rs10127983	CFAP141	ENSG00000163263	FALSE	305649	FALSE	0.31196	-0.127863	FALSE	0.850958	2.5359	30	0		0	0
FALSE	17	rs10127983	C1orf43	ENSG00000143612	FALSE	313260	FALSE	0.693965	0.136802	FALSE	0.906223	3.10366	30	0		0	0	0.0643406
FALSE	17	rs10127983	S100A2	ENSG00000196754	FALSE	325546	FALSE	0.0576966	-0.364961	FALSE	0.0872143	-0.750571	30	0		0	0	0.0643406
FALSE	17	rs10127983	UBAP2L	ENSG00000143569	FALSE	326743	FALSE	0.918715	0.371886	FALSE	0.931553	3.48725	30	0		0	0	0.138292
FALSE	17	rs10127983	S100A4	ENSG00000196154	FALSE	343300	FALSE	0.305648	-0.132607	FALSE	0.413563	0.623608	30	0		0	0	0.0643406
FALSE	17	rs10127983	S100A3	ENSG00000188015	FALSE	344178	FALSE	0.300221	-0.136613	FALSE	0.398941	0.575193	30	0		0	0	0.0643406
FALSE	17	rs10127983	S100A5	ENSG00000196420	FALSE	351671	FALSE	0.133832	-0.262784	FALSE	0.193829	-0.174679	30	0		0	0	0.0643406
FALSE	17	rs10127983	S100A6	ENSG00000197956	FALSE	357192	FALSE	0.0484496	-0.387611	FALSE	0.344712	0.39877	30	0		0	0	0.0643406
FALSE	18	rs61828917	SERPINC1	ENSG00000117601	TRUE	0	FALSE	0.23804	-0.179223	FALSE	0.982269	5.4745	13	0		0	0	0.138292
FALSE	18	rs61828917	ZBTB37	ENSG00000185278	FALSE	7872	FALSE	0.847564	0.270865	FALSE	0.984111	5.5779	13	0		0	0	0.0643406
FALSE	18	rs61828917	RC3H1	ENSG00000135870	FALSE	19665	FALSE	0.92237	0.379788	FALSE	0.976973	5.06926	13	0		0	0	0.138292
FALSE	18	rs61828917	DARS2	ENSG00000117593	FALSE	52611	FALSE	0.445626	-0.030725	FALSE	0.976685	5.05254	13	0		1	0	0.0643406
FALSE	18	rs61828917	CENPL	ENSG00000120334	FALSE	86536	FALSE	0.729457	0.161399	FALSE	0.973634	4.88909	13	0		0	0	0.0643406
FALSE	18	rs61828917	KLHL20	ENSG00000076321	FALSE	124727	FALSE	0.861683	0.28669	FALSE	0.980312	5.31964	13	0		0	0	0.0643406
FALSE	18	rs61828917	ANKRD45	ENSG00000183831	FALSE	241567	FALSE	0.584053	0.0633936	TRUE	0.986472	5.73915	13	0		0	0	0.158357
FALSE	18	rs61828917	ENSG00000285777	ENSG00000285777	FALSE	241581	FALSE			FALSE			13	0		0	0
FALSE	18	rs61828917	RABGAP1L	ENSG00000152061	FALSE	247991	TRUE	0.943134	0.432174	FALSE	0.940936	3.70359	13	0		0	0
FALSE	18	rs61828917	TEX50	ENSG00000232113	FALSE	274288	FALSE			FALSE			13	0		0	0	0.0643406
FALSE	18	rs61828917	SLC9C2	ENSG00000162753	FALSE	308346	FALSE	0.468439	-0.0141205	FALSE	0.91008	3.16449	13	0		0	0	0.0643406
FALSE	18	rs61828917	PRDX6	ENSG00000117592	FALSE	422603	FALSE	0.80299	0.221748	FALSE	0.969259	4.67287	13	0		0	0	0.0643406
FALSE	18	rs61828917	GPR52	ENSG00000203737	FALSE	536545	FALSE	0.219048	-0.191759	FALSE			13	0		0	0
FALSE	19	rs16851048	BRINP2	ENSG00000198797	TRUE	18986	FALSE	0.969989	0.55361	TRUE	0.902769	3.05761	2	0	0.0246185	0	0	0.305127
FALSE	19	rs16851048	ASTN1	ENSG00000152092	FALSE	136435	TRUE	0.983112	0.669258	FALSE	0.249151	0.0562788	2	0		0	0	0.305127
FALSE	20	rs4915203	ZNF281	ENSG00000162702	TRUE	29645	FALSE	0.634828	0.0982133	TRUE			5	0		0	0	0.138292
FALSE	20	rs4915203	KIF14	ENSG00000118193	FALSE	111796	FALSE	0.277464	-0.152897	FALSE	0.424155	0.655849	5	0		0	0	0.0643406
FALSE	20	rs4915203	DDX59	ENSG00000118197	FALSE	184195	FALSE	0.402381	-0.0610911	FALSE	0.362443	0.462016	5	0		0	0	0.0643406
FALSE	20	rs4915203	NR5A2	ENSG00000116833	FALSE	262281	FALSE	0.00415282	-0.727832	FALSE	0.215244	-0.0810175	5	0		0	0	0.0643406
FALSE	20	rs4915203	CAMSAP2	ENSG00000118200	FALSE	299192	TRUE	0.941362	0.427507	FALSE	0.883599	2.84555	5	0		0	0	0.138292
TRUE	21	rs12126806	KIF21B	ENSG00000116852	TRUE	0	TRUE	0.951329	0.462182	TRUE	0.968165	4.61232	10	0		0	0	0.158357
FALSE	21	rs12126806	CACNA1S	ENSG00000081248	FALSE	35546	FALSE	0.883666	0.313621	FALSE	0.857291	2.59112	10	0		0	0	0.160369
FALSE	21	rs12126806	INAVA	ENSG00000163362	FALSE	88224	FALSE	0.241639	-0.177135	FALSE	0.888204	2.89786	10	0		0	0	0.0643406
FALSE	21	rs12126806	ASCL5	ENSG00000232237	FALSE	109977	FALSE	0.349059	-0.09977	FALSE	0.434575	0.691386	10	0		0	0	0.158357
FALSE	21	rs12126806	GPR25	ENSG00000170128	FALSE	129788	FALSE	0.317719	-0.123792	FALSE	0.74918	1.8988	10	0		0	0	0.0643406
FALSE	21	rs12126806	TMEM9	ENSG00000116857	FALSE	130806	FALSE	0.69175	0.135272	FALSE	0.222497	-0.0521524	10	0		0	0	0.0643406
FALSE	21	rs12126806	CAMSAP2	ENSG00000118200	FALSE	143262	FALSE	0.941362	0.427507	FALSE	0.883599	2.84555	10	0		0	0	0.138292
FALSE	21	rs12126806	IGFN1	ENSG00000163395	FALSE	186858	FALSE	0.240919	-0.177439	FALSE	0.519774	0.979634	10	0		0	0	0.0643406
FALSE	21	rs12126806	PKP1	ENSG00000081277	FALSE	279486	FALSE	0.0292913	-0.459813	FALSE	0.486213	0.866474	10	0		0	0	0.0643406
FALSE	21	rs12126806	DDX59	ENSG00000118197	FALSE	334059	FALSE	0.402381	-0.0610911	FALSE	0.362443	0.462016	10	0		0	0	0.0643406
FALSE	22	rs11807834	GALNT2	ENSG00000143641	TRUE	0	FALSE	0.823422	0.24391	TRUE	0.98037	5.3276	2	0		0	0	0.0643406
FALSE	22	rs11807834	PGBD5	ENSG00000177614	FALSE	177612	TRUE	0.85526	0.279264	FALSE	0.595475	1.25367	2	0		0	0	0.158357
TRUE	24	rs61833239	AKT3	ENSG00000117020	TRUE	0	TRUE	0.996788	1.08079	TRUE	0.989235	6.11084	4	0		1	0	0.308322
FALSE	24	rs61833239	SDCCAG8	ENSG00000054282	FALSE	237974	FALSE	0.930399	0.397712	FALSE	0.980715	5.35514	4	0		0	0	0.0643406
FALSE	24	rs61833239	ZBTB18	ENSG00000179456	FALSE	310482	FALSE	0.988483	0.747877	FALSE	0.800645	2.18227	4	0		0	0	0.549482
FALSE	24	rs61833239	CEP170	ENSG00000143702	FALSE	482717	FALSE	0.969878	0.552711	FALSE	0.921363	3.33055	4	0		0	0
TRUE	25	rs6715366	MYT1L	ENSG00000186487	TRUE	0	TRUE	0.98577	0.698487	TRUE	0.885096	2.86094	1	0		0	1	0.544733
FALSE	27	rs141216273	DTNB	ENSG00000138101	TRUE	3138	FALSE	0.690698	0.134682	FALSE	0.651603	1.46742	6	0		0	0	0.0599361
FALSE	27	rs141216273	DNMT3A	ENSG00000119772	FALSE	31470	TRUE	0.91567	0.366468	FALSE	0.91198	3.18811	6	0		0	1	0.145817
FALSE	27	rs141216273	POMC	ENSG00000115138	FALSE	205157	FALSE	0.77536	0.197474	TRUE	0.954292	4.06583	6	0		0	0	0.0599361
FALSE	27	rs141216273	EFR3B	ENSG00000084710	FALSE	214925	FALSE	0.7	0.141104	FALSE	0.889413	2.91075	6	0		0	0	0.147535
FALSE	27	rs141216273	DNAJC27	ENSG00000115137	FALSE	401966	FALSE	0.443632	-0.0318865	FALSE	0.262909	0.107979	6	0		0	0	0.0599361
FALSE	27	rs141216273	ADCY3	ENSG00000138031	FALSE	453823	FALSE	0.66113	0.115619	FALSE	0.515572	0.965174	6	0		0	0	0.145817
FALSE	28	rs12474906	RBKS	ENSG00000171174	TRUE	0	FALSE	0.672093	0.122173	TRUE	0.978412	5.1486	16	0		0	0	0.0599361
FALSE	28	rs12474906	MRPL33	ENSG00000243147	TRUE	0	FALSE	0.415338	-0.0518687	FALSE	0.976052	5.03724	16	0		0	0	0.0599361
FALSE	28	rs12474906	BABAM2	ENSG00000158019	FALSE	75857	FALSE	0.621318	0.0892659	FALSE	0.930113	3.46226	16	0		0	0	0.0599361
FALSE	28	rs12474906	SLC4A1AP	ENSG00000163798	FALSE	118718	FALSE	0.694241	0.136931	FALSE	0.947326	3.84741	16	0		0	0	0.0599361
FALSE	28	rs12474906	SUPT7L	ENSG00000119760	FALSE	150244	FALSE	0.678128	0.125485	FALSE	0.937424	3.60887	16	0		0	0	0.0599361
FALSE	28	rs12474906	GPN1	ENSG00000198522	FALSE	162573	FALSE	0.442027	-0.033174	FALSE	0.925796	3.39949	16	0		0	0	0.0599361
FALSE	28	rs12474906	CCDC121	ENSG00000176714	FALSE	185072	FALSE	0.511573	0.0147681	FALSE	0.735479	1.83127	16	0		0	0	0.0599361
FALSE	28	rs12474906	ZNF512	ENSG00000243943	FALSE	190867	FALSE	0.494574	0.00307817	FALSE	0.871568	2.72863	16	0		0	0	0.0599361
FALSE	28	rs12474906	C2orf16	ENSG00000221843	FALSE	231362	FALSE	0.382171	-0.0751789	FALSE	0.871107	2.72508	16	0		0	0	0.0599361
FALSE	28	rs12474906	GCKR	ENSG00000084734	FALSE	290400	FALSE	0.395127	-0.0661914	FALSE	0.866732	2.68165	16	0		0	0	0.0599361
FALSE	28	rs12474906	FNDC4	ENSG00000115226	FALSE	318884	FALSE	0.628295	0.0936468	FALSE	0.762881	1.96471	16	0		0	0	0.0599361
FALSE	28	rs12474906	IFT172	ENSG00000138002	FALSE	324279	FALSE	0.808804	0.227237	FALSE	0.855794	2.57317	16	0		0	0	0.0599361
FALSE	28	rs12474906	KRTCAP3	ENSG00000157992	FALSE	367603	FALSE	0.308638	-0.130042	FALSE	0.918255	3.2824	16	0		0	0	0.0599361
FALSE	28	rs12474906	NRBP1	ENSG00000115216	FALSE	371825	TRUE	0.933887	0.406648	FALSE	0.840309	2.46061	16	0		0	0	0.141357
FALSE	28	rs12474906	PPM1G	ENSG00000115241	FALSE	404493	FALSE	0.83948	0.260376	FALSE	0.810316	2.24009	16	0		0	0	0.0599361
FALSE	28	rs12474906	ZNF513	ENSG00000163795	FALSE	433294	FALSE	0.858306	0.282663	FALSE	0.869783	2.7146	16	0		0	0	0.0599361
FALSE	29	rs3770752	PRKD3	ENSG00000115825	TRUE	0	FALSE	0.855039	0.278997	FALSE	0.980888	5.36312	13	0		0	0	0.0599361
FALSE	29	rs3770752	QPCT	ENSG00000115828	FALSE	40237	FALSE	0.697785	0.13972	FALSE	0.968626	4.62745	13	0		0	0	0.0599361
FALSE	29	rs3770752	NDUFAF7	ENSG00000003509	FALSE	49187	FALSE	0.739756	0.168721	FALSE	0.969605	4.71111	13	0		0	0	0.0599361
FALSE	29	rs3770752	CEBPZ	ENSG00000115816	FALSE	70994	FALSE	0.900886	0.339664	FALSE	0.9787	5.1777	13	0		0	0	0.0599361
FALSE	29	rs3770752	CEBPZOS	ENSG00000218739	FALSE	86397	FALSE			FALSE			13	0		0	0	0.0599361
FALSE	29	rs3770752	SULT6B1	ENSG00000138068	FALSE	105992	FALSE	0.499945	0.00721181	FALSE	0.972483	4.84542	13	0		0	0	0.0599361
FALSE	29	rs3770752	EIF2AK2	ENSG00000055332	FALSE	145068	FALSE	0.805648	0.224157	FALSE	0.961891	4.32355	13	0		0	0	0.0599361
FALSE	29	rs3770752	GPATCH11	ENSG00000152133	FALSE	203346	FALSE	0.87392	0.302139	FALSE	0.966035	4.50011	13	0		0	0	0.0599361
FALSE	29	rs3770752	HEATR5B	ENSG00000008869	FALSE	218218	FALSE	0.838483	0.259767	TRUE	0.991768	6.39874	13	0		0	0	0.0599361
FALSE	29	rs3770752	STRN	ENSG00000115808	FALSE	336054	TRUE	0.985604	0.694778	FALSE	0.94036	3.69238	13	0		0	0	0.0599361
FALSE	29	rs3770752	CDC42EP3	ENSG00000163171	FALSE	339292	FALSE	0.127409	-0.269944	FALSE	0.0834149	-0.785028	13	0		0	0	0.0599361
FALSE	29	rs3770752	VIT	ENSG00000205221	FALSE	487796	FALSE	0.346788	-0.101392	FALSE	0.920327	3.31811	13	0		0	0
FALSE	29	rs3770752	FEZ2	ENSG00000171055	FALSE	656503	FALSE	0.375526	-0.0804739	FALSE	0.246273	0.0453367	13	0		0	0
FALSE	30	rs12713008	FOXN2	ENSG00000170802	TRUE	18030	FALSE	0.843134	0.265275	TRUE	0.9574	4.16105	9	0		0	0	0.0599361
FALSE	30	rs12713008	PPP1R21	ENSG00000162869	FALSE	143991	FALSE	0.900498	0.339141	FALSE	0.880893	2.81659	9	0		0	0	0.0599361
FALSE	30	rs12713008	STON1	ENSG00000243244	FALSE	232776	FALSE	0.229845	-0.184315	FALSE	0.892752	2.94485	9	0		0	0	0.0599361
FALSE	30	rs12713008	STON1-GTF2A1L	ENSG00000068781	FALSE	233318	FALSE			FALSE			9	0		0	0	0.0599361
FALSE	30	rs12713008	GTF2A1L	ENSG00000242441	FALSE	321191	FALSE	0.370044	-0.0837316	FALSE	0.655345	1.48225	9	0		0	0	0.0599361
FALSE	30	rs12713008	ENSG00000279956	ENSG00000279956	FALSE	335684	FALSE			FALSE			9	0		0	0
FALSE	30	rs12713008	FBXO11	ENSG00000138081	FALSE	390109	TRUE	0.968882	0.543891	FALSE	0.840999	2.4676	9	0		0	0	0.305936
FALSE	30	rs12713008	LHCGR	ENSG00000138039	FALSE	390167	FALSE	0.0756368	-0.333393	FALSE	0.575269	1.18049	9	0		0	0	0.147535
FALSE	30	rs12713008	MSH6	ENSG00000116062	FALSE	486544	FALSE	0.838926	0.260075	FALSE	0.68764	1.62221	9	0		0	0	0.0599361
TRUE	31	rs2717003	VRK2	ENSG00000028116	TRUE	0	TRUE	0.98433	0.68017	TRUE	0.999712	9.03905	2	0		0	0	0.0599361
FALSE	31	rs2717003	FANCL	ENSG00000115392	FALSE	221446	FALSE	0.898339	0.336321	FALSE	0.991825	6.39982	2	0		0	0	0.0599361
TRUE	32	rs4672366	BCL11A	ENSG00000119866	TRUE	198935	TRUE	0.998283	1.24458	TRUE	0.951068	3.9567	2	0		0	0	0.145817
FALSE	32	rs4672366	PAPOLG	ENSG00000115421	FALSE	504668	FALSE	0.6	0.0751625	FALSE	0.766853	1.98587	2	0		0	0
FALSE	33	rs6722190	EMX1	ENSG00000135638	TRUE	1618	FALSE	0.939258	0.42361	TRUE	0.947096	3.83918	9	0		1	0	0.147535
FALSE	33	rs6722190	SFXN5	ENSG00000144040	FALSE	4347	TRUE	0.983776	0.676253	FALSE	0.928444	3.43783	9	0		0	0	0.147535
FALSE	33	rs6722190	SPR	ENSG00000116096	FALSE	45531	FALSE	0.65443	0.111221	FALSE	0.0268839	-1.409	9	0		0	0	0.145817
FALSE	33	rs6722190	EXOC6B	ENSG00000144036	FALSE	111648	FALSE	0.911296	0.357998	FALSE	0.69996	1.67217	9	0		0	0	0.145817
FALSE	33	rs6722190	RAB11FIP5	ENSG00000135631	FALSE	135692	FALSE	0.779845	0.201032	FALSE	0.915376	3.24076	9	0		0	0	0.145817
FALSE	33	rs6722190	NOTO	ENSG00000214513	FALSE	264884	FALSE	0.131174	-0.265527	FALSE	0.761039	1.95799	9	0		0	0	0.0599361
FALSE	33	rs6722190	SMYD5	ENSG00000135632	FALSE	276532	FALSE	0.570266	0.0550881	FALSE	0.761384	1.95979	9	0		0	0	0.0599361
FALSE	33	rs6722190	PRADC1	ENSG00000135617	FALSE	290320	FALSE	0.885437	0.316621	FALSE	0.701859	1.68225	9	0		0	0	0.0599361
FALSE	33	rs6722190	CCT7	ENSG00000135624	FALSE	295730	FALSE	0.82907	0.24999	FALSE	0.816361	2.27579	9	0		0	0	0.0599361
FALSE	34	rs6546857	ALMS1	ENSG00000116127	TRUE	0	FALSE	0.872481	0.300267	TRUE	0.977088	5.08787	15	0	0.0138654	0	0	0.0599361
FALSE	34	rs6546857	NAT8	ENSG00000144035	FALSE	125726	FALSE	0.321096	-0.121162	FALSE	0.974843	4.95238	15	0		0	0	0.0599361
FALSE	34	rs6546857	NAT8B	ENSG00000204872	FALSE	185579	FALSE			FALSE			15	0		0	0
FALSE	34	rs6546857	TPRKB	ENSG00000144034	FALSE	214107	FALSE	0.440919	-0.0339015	FALSE	0.682344	1.59889	15	0		0	0	0.0599361
FALSE	34	rs6546857	EGR4	ENSG00000135625	FALSE	221295	FALSE	0.793466	0.21315	FALSE			15	0		0	0	0.147535
FALSE	34	rs6546857	FBXO41	ENSG00000163013	FALSE	230518	TRUE	0.953876	0.471486	FALSE	0.91221	3.18998	15	0		0	0	0.308859
FALSE	34	rs6546857	DUSP11	ENSG00000144048	FALSE	246785	FALSE	0.625969	0.0925551	FALSE	0.70422	1.69523	15	0		0	0	0.0599361
FALSE	34	rs6546857	CCT7	ENSG00000135624	FALSE	261975	FALSE	0.82907	0.24999	FALSE	0.816361	2.27579	15	0		0	0	0.0599361
FALSE	34	rs6546857	C2orf78	ENSG00000187833	FALSE	269186	FALSE	0.212569	-0.196914	FALSE	0.700017	1.67278	15	0		0	0	0.0599361
FALSE	34	rs6546857	PRADC1	ENSG00000135617	FALSE	281757	FALSE	0.885437	0.316621	FALSE	0.701859	1.68225	15	0		0	0	0.0599361
FALSE	34	rs6546857	SMYD5	ENSG00000135632	FALSE	287775	FALSE	0.570266	0.0550881	FALSE	0.761384	1.95979	15	0		0	0	0.0599361
FALSE	34	rs6546857	NOTO	ENSG00000214513	FALSE	302483	FALSE	0.131174	-0.265527	FALSE	0.761039	1.95799	15	0		0	0	0.0599361
FALSE	34	rs6546857	STAMBP	ENSG00000124356	FALSE	313919	FALSE	0.556811	0.0450816	FALSE	0.753612	1.91896	15	0		0	0	0.0599361
FALSE	34	rs6546857	RAB11FIP5	ENSG00000135631	FALSE	358275	FALSE	0.779845	0.201032	FALSE	0.915376	3.24076	15	0		0	0	0.145817
FALSE	34	rs6546857	ACTG2	ENSG00000163017	FALSE	377317	FALSE	0.0121262	-0.579213	FALSE	0.111335	-0.600966	15	0		0	0	0.0599361
FALSE	36	rs7575796	ANKRD36	ENSG00000135976	TRUE	0	FALSE	0.682004	0.128579	FALSE	0.545046	1.06659	19	0		0	0	0.0599361
FALSE	36	rs7575796	FAHD2B	ENSG00000144199	FALSE	102910	FALSE	0.441141	-0.0337967	FALSE	0.535087	1.03386	19	0		0	0	0.0599361
FALSE	36	rs7575796	FAM178B	ENSG00000168754	FALSE	211212	FALSE	0.362458	-0.0889943	FALSE	0.857348	2.59173	19	0		0	0	0.0599361
FALSE	36	rs7575796	ANKRD36B	ENSG00000196912	FALSE	245598	FALSE			FALSE			19	0		0	0	0.0599361
FALSE	36	rs7575796	SEMA4C	ENSG00000168758	FALSE	327035	TRUE	0.858472	0.282868	FALSE	0.881584	2.82177	19	0		0	0	0.141357
FALSE	36	rs7575796	ANKRD39	ENSG00000213337	FALSE	339776	FALSE	0.632669	0.0964975	FALSE	0.810201	2.239	19	0		0	0	0.0599361
FALSE	36	rs7575796	ANKRD23	ENSG00000163126	FALSE	339858	FALSE	0.325692	-0.116982	FALSE	0.816245	2.27512	19	0		0	0	0.0599361
FALSE	36	rs7575796	CNNM3	ENSG00000168763	FALSE	362410	FALSE	0.785382	0.205946	FALSE	0.800933	2.1834	19	0		0	0	0.0599361
FALSE	36	rs7575796	CNNM4	ENSG00000158158	FALSE	385918	FALSE	0.812071	0.231139	FALSE	0.871971	2.73214	19	0		0	0	0.0599361
FALSE	36	rs7575796	COX5B	ENSG00000135940	FALSE	398996	FALSE	0.178793	-0.223681	FALSE			19	0		0	0
FALSE	36	rs7575796	ACTR1B	ENSG00000115073	FALSE	408873	FALSE	0.835327	0.256664	FALSE	0.724656	1.77965	19	0	0.150815	1	0
FALSE	36	rs7575796	C2orf92	ENSG00000228486	FALSE	417151	FALSE			FALSE			19	0		0	0
FALSE	36	rs7575796	LMAN2L	ENSG00000114988	FALSE	457728	FALSE	0.708306	0.146343	TRUE	0.943527	3.75631	19	0		0	0	0.145817
FALSE	36	rs7575796	ZAP70	ENSG00000115085	FALSE	466510	FALSE	0.184441	-0.218954	FALSE	0.595993	1.25549	19	0		0	0
FALSE	36	rs7575796	FER1L5	ENSG00000249715	FALSE	492905	FALSE			FALSE			19	0		0	0	0.0599361
FALSE	36	rs7575796	TMEM131	ENSG00000075568	FALSE	509267	FALSE	0.830952	0.252024	FALSE	0.557769	1.11235	19	0		0	0
FALSE	36	rs7575796	KANSL3	ENSG00000114982	FALSE	555005	FALSE	0.728184	0.160389	FALSE	0.718381	1.74953	19	0		0	0	0.141357
FALSE	36	rs7575796	ARID5A	ENSG00000196843	FALSE	645158	FALSE	0.596456	0.0729944	FALSE	0.593288	1.24216	19	0		0	0
FALSE	36	rs7575796	VWA3B	ENSG00000168658	FALSE	840050	FALSE	0.162182	-0.237286	FALSE	0.174256	-0.266507	19	0		0	0
FALSE	38	rs6430492	MGAT5	ENSG00000152127	TRUE	34264	TRUE	0.858693	0.283184	TRUE	0.740487	1.85854	1	0		0	0	0.141357
TRUE	39	rs12991836	ZEB2	ENSG00000169554	TRUE	0	TRUE	0.999557	1.57657	TRUE	0.993725	6.67938	2	0		0	1	0.544733
FALSE	39	rs12991836	GTDC1	ENSG00000121964	FALSE	55760	FALSE	0.966722	0.532572	FALSE	0.822635	2.32126	2	0		0	0	0.0599361
TRUE	41	rs35026989	KCNJ3	ENSG00000162989	TRUE	394163	TRUE	0.984441	0.68106	TRUE	0.653273	1.47329	1	0		0	0	0.308859
FALSE	42	rs2909457	SLC4A10	ENSG00000144290	TRUE	0	FALSE	0.842857	0.264784	FALSE	0.708537	1.71158	5	0		1	0	0.316654
FALSE	42	rs2909457	DPP4	ENSG00000197635	FALSE	24917	TRUE	0.937652	0.418565	TRUE	0.961257	4.30086	5	0		0	0	0.145817
FALSE	42	rs2909457	GCG	ENSG00000115263	FALSE	175554	FALSE	0.00426357	-0.723937	FALSE	0.00512348	-2.15403	5	0		0	0	0.0599361
FALSE	42	rs2909457	FAP	ENSG00000078098	FALSE	203356	FALSE	0.0162791	-0.539333	FALSE	0.0485867	-1.11156	5	0		0	0	0.0599361
FALSE	42	rs2909457	IFIH1	ENSG00000115267	FALSE	299746	FALSE	0.278128	-0.152509	FALSE	0.215359	-0.0807283	5	0		0	0	0.145817
FALSE	43	rs62184960	DLX2	ENSG00000115844	TRUE	2240	FALSE	0.9701	0.553838	FALSE	0.807726	2.22532	5	0		0	0	0.316654
FALSE	43	rs62184960	DLX1	ENSG00000144355	FALSE	7521	TRUE	0.982724	0.661976	FALSE	0.952737	4.00508	5	0		0	0	0.147535
FALSE	43	rs62184960	METAP1D	ENSG00000172878	FALSE	14768	FALSE	0.892359	0.326947	TRUE	0.962121	4.33477	5	0		0	0	0.0599361
FALSE	43	rs62184960	SLC25A12	ENSG00000115840	FALSE	97160	FALSE	0.692913	0.136146	FALSE	0.912613	3.19746	5	0		0	0	0.145817
FALSE	43	rs62184960	HAT1	ENSG00000128708	FALSE	113326	FALSE	0.74103	0.169669	FALSE	0.902481	3.05194	5	0		0	0	0.0599361
FALSE	44	rs9287971	OLA1	ENSG00000138430	TRUE	0	FALSE	0.837597	0.258641	TRUE	0.951931	3.98344	9	0	0.000486193	0	0	0.0599361
FALSE	44	rs9287971	SP3	ENSG00000172845	FALSE	135325	TRUE	0.952935	0.46734	FALSE	0.85447	2.56652	9	0		0	0	0.141357
FALSE	44	rs9287971	SP9	ENSG00000217236	FALSE	234256	FALSE	0.6433	0.10383	FALSE	0.918715	3.28947	9	0		0	0	0.147535
FALSE	44	rs9287971	CIR1	ENSG00000138433	FALSE	247324	FALSE	0.498837	0.00662603	FALSE	0.869725	2.71412	9	0		0	0	0.0599361
FALSE	44	rs9287971	SCRN3	ENSG00000144306	FALSE	295032	FALSE	0.728405	0.160552	FALSE	0.805135	2.20906	9	0		0	0	0.0599361
FALSE	44	rs9287971	GPR155	ENSG00000163328	FALSE	330873	FALSE	0.714895	0.150361	FALSE	0.896667	2.98895	9	0		0	0	0.147535
FALSE	44	rs9287971	WIPF1	ENSG00000115935	FALSE	458874	FALSE	0.230288	-0.184129	FALSE	0.819584	2.29555	9	0		0	0	0.0599361
FALSE	44	rs9287971	CHRNA1	ENSG00000138435	FALSE	646894	FALSE	0.893743	0.329368	FALSE	0.758275	1.94302	9	0		0	0
FALSE	44	rs9287971	CDCA7	ENSG00000144354	FALSE	731701	FALSE	0.101827	-0.2979	FALSE	0.034713	-1.28107	9	0		0	0
TRUE	45	rs11693094	ZNF804A	ENSG00000170396	TRUE	0	TRUE	0.994795	0.917632	TRUE	0.956191	4.11527	1	0		1	0	0.316654
FALSE	47	rs2914983	HSPD1	ENSG00000144381	TRUE	0	FALSE	0.964396	0.521101	FALSE	0.994243	6.76756	11	0		0	0	0.305936
FALSE	47	rs2914983	HSPE1	ENSG00000115541	FALSE	4442	FALSE	0.572148	0.0560401	FALSE			11	0		0	0	0.0599361
FALSE	47	rs2914983	HSPE1-MOB4	ENSG00000270757	FALSE	4715	FALSE			FALSE			11	0		0	0
FALSE	47	rs2914983	MOB4	ENSG00000115540	FALSE	19873	FALSE	0.956202	0.480819	TRUE	0.997812	7.65564	11	0		1	0	0.0599361
FALSE	47	rs2914983	COQ10B	ENSG00000115520	FALSE	20388	FALSE	0.896346	0.333209	FALSE	0.986011	5.72298	11	0		0	0	0.0599361
FALSE	47	rs2914983	SF3B1	ENSG00000115524	FALSE	60619	FALSE	0.972591	0.57181	FALSE	0.996949	7.4176	11	0		1	0	0.141357
FALSE	47	rs2914983	RFTN2	ENSG00000162944	FALSE	72526	FALSE	0.686656	0.131807	FALSE	0.996201	7.2691	11	0		0	0	0.147535
FALSE	47	rs2914983	ANKRD44	ENSG00000065413	FALSE	184525	FALSE	0.855925	0.280104	FALSE	0.951528	3.97124	11	0		0	0	0.0599361
FALSE	47	rs2914983	MARS2	ENSG00000247626	FALSE	209671	FALSE	0.497564	0.00501204	FALSE			11	0		0	0	0.0599361
FALSE	47	rs2914983	BOLL	ENSG00000152430	FALSE	231181	FALSE	0.530399	0.0270135	FALSE	0.985435	5.68213	11	0		0	0	0.0599361
FALSE	47	rs2914983	PLCL1	ENSG00000115896	FALSE	308895	TRUE	0.992968	0.844888	FALSE	0.991595	6.38944	11	0		0	0	0.147535
TRUE	48	rs3963519	SATB2	ENSG00000119042	TRUE	118979	TRUE	0.996899	1.08773	TRUE	0.983421	5.53866	1	0		0	0	0.544733
FALSE	49	rs1658810	MAIP1	ENSG00000162972	TRUE	0	FALSE	0.659745	0.114719	FALSE	0.995049	6.97056	7	0		0	0	0.0599361
FALSE	49	rs1658810	C2orf69	ENSG00000178074	FALSE	45080	FALSE	0.808693	0.227081	TRUE	0.999252	8.16472	7	0		0	0	0.0599361
FALSE	49	rs1658810	TYW5	ENSG00000162971	FALSE	45279	FALSE	0.893909	0.329615	FALSE	0.998849	8.04175	7	0		0	0	0.0599361
FALSE	49	rs1658810	FTCDNL1	ENSG00000226124	FALSE	149823	FALSE	0.27619	-0.153463	FALSE	0.985551	5.68717	7	0		0	0	0.0599361
FALSE	49	rs1658810	SPATS2L	ENSG00000196141	FALSE	304866	TRUE	0.986822	0.719483	FALSE	0.998734	7.99328	7	0		0	0	0.0599361
FALSE	49	rs1658810	KCTD18	ENSG00000155729	FALSE	487943	FALSE	0.759302	0.18371	FALSE	0.565828	1.1406	7	0		0	0	0.0599361
FALSE	49	rs1658810	SGO2	ENSG00000163535	FALSE	508993	FALSE	0.807641	0.225945	FALSE	0.737148	1.84108	7	0		0	0	0.0599361
TRUE	50	rs66473269	SPATS2L	ENSG00000196141	TRUE	0	TRUE	0.986822	0.719483	TRUE	0.998734	7.99328	5	0		0	0	0.0599361
FALSE	50	rs66473269	KCTD18	ENSG00000155729	FALSE	175890	FALSE	0.759302	0.18371	FALSE	0.565828	1.1406	5	0		0	0	0.0599361
FALSE	50	rs66473269	SGO2	ENSG00000163535	FALSE	196940	FALSE	0.807641	0.225945	FALSE	0.737148	1.84108	5	0		0	0	0.0599361
FALSE	50	rs66473269	AOX1	ENSG00000138356	FALSE	272946	FALSE	0.224308	-0.188112	FALSE	0.705429	1.69875	5	0		0	0	0.0599361
FALSE	50	rs66473269	MAIP1	ENSG00000162972	FALSE	304528	FALSE	0.659745	0.114719	FALSE	0.995049	6.97056	5	0		0	0	0.0599361
TRUE	51	rs72974269	CUL3	ENSG00000036257	TRUE	0	TRUE	0.982392	0.65692	TRUE	0.94675	3.82928	4	0		0	1	0.305936
FALSE	51	rs72974269	FAM124B	ENSG00000124019	FALSE	143605	FALSE	0.635825	0.0988352	FALSE	0.94203	3.73406	4	0		0	0	0.0599361
FALSE	51	rs72974269	CCDC195	ENSG00000283428	FALSE	158052	FALSE			FALSE			4	0		0	0	0.0599361
FALSE	51	rs72974269	DOCK10	ENSG00000135905	FALSE	219378	FALSE	0.676246	0.124618	FALSE	0.506304	0.931957	4	0		0	0	0.147535
TRUE	52	rs778371	GIGYF2	ENSG00000204120	TRUE	0	TRUE	0.969158	0.547529	FALSE	0.981348	5.3851	15	0		0	0	0.305936
FALSE	52	rs778371	SNORC	ENSG00000182600	FALSE	19053	FALSE	0.599114	0.0744284	FALSE	0.972253	4.83482	15	0		0	0	0.147535
FALSE	52	rs778371	NGEF	ENSG00000066248	FALSE	40484	FALSE	0.913344	0.361115	TRUE	0.992977	6.56829	15	0		0	0	0.147535
FALSE	52	rs778371	KCNJ13	ENSG00000115474	FALSE	61652	FALSE	0.568882	0.0542326	FALSE	0.989868	6.17932	15	0		0	0	0.147535
FALSE	52	rs778371	EFHD1	ENSG00000115468	FALSE	155441	FALSE	0.377353	-0.079047	FALSE	0.339013	0.379168	15	0		0	0	0.147535
FALSE	52	rs778371	NEU2	ENSG00000115488	FALSE	194455	FALSE	0.251274	-0.170306	FALSE	0.591733	1.23653	15	0		0	0	0.0599361
FALSE	52	rs778371	INPP5D	ENSG00000168918	FALSE	221750	FALSE	0.193023	-0.211983	FALSE	0.469403	0.813413	15	0		0	0	0.0599361
FALSE	52	rs778371	EIF4E2	ENSG00000135930	FALSE	254573	FALSE	0.827741	0.248314	FALSE	0.698521	1.66504	15	0		0	0	0.0599361
FALSE	52	rs778371	TIGD1	ENSG00000221944	FALSE	287660	FALSE	0.260576	-0.164351	FALSE	0.368027	0.479364	15	0		0	0	0.0599361
FALSE	52	rs778371	CHRNG	ENSG00000196811	FALSE	290102	FALSE	0.674252	0.123551	FALSE	0.486788	0.868738	15	0		0	0	0.0599361
FALSE	52	rs778371	CHRND	ENSG00000135902	FALSE	301550	FALSE	0.712625	0.14889	FALSE	0.59962	1.26746	15	0		0	0	0.0599361
FALSE	52	rs778371	PRSS56	ENSG00000237412	FALSE	312501	FALSE	0.507254	0.0119599	FALSE	0.818721	2.29097	15	0		0	0	0.147535
FALSE	52	rs778371	ECEL1	ENSG00000171551	FALSE	350383	FALSE	0.252879	-0.169076	FALSE	0.100858	-0.664334	15	0		0	0	0.147535
FALSE	52	rs778371	ALPI	ENSG00000163295	FALSE	377464	FALSE	0.147231	-0.250621	FALSE	0.22457	-0.0427336	15	0		0	0	0.0599361
FALSE	52	rs778371	ALPG	ENSG00000163286	FALSE	427503	FALSE	0.0886489	-0.314245	FALSE	0.116055	-0.573106	15	0		0	0	0.0599361
TRUE	53	rs17194490	CNTN4	ENSG00000144619	TRUE	0	TRUE	0.985548	0.69444	TRUE	0.982039	5.45525	1	0		1	0	0.13528
TRUE	54	rs9882532	PLCL2	ENSG00000154822	TRUE	0	TRUE	0.963123	0.514654	TRUE	0.974901	4.95343	2	0		0	0	0.320567
FALSE	54	rs9882532	DAZL	ENSG00000092345	FALSE	151655	FALSE	0.174419	-0.227004	FALSE	0.611939	1.31543	2	0		0	0	0.144086
TRUE	55	rs6577597	TBC1D5	ENSG00000131374	TRUE	0	TRUE	0.958693	0.491067	TRUE	0.977606	5.11078	1	0		0	0	0.13528
FALSE	56	rs1506297	RBMS3	ENSG00000144642	TRUE	17239	FALSE	0.302436	-0.135052	TRUE	0.981406	5.38986	2	0		0	0	0.0612336
FALSE	56	rs1506297	ENSG00000283563	ENSG00000283563	FALSE	260093	TRUE			FALSE			2	0		0	0
FALSE	57	rs75968099	TRANK1	ENSG00000168016	TRUE	3483	FALSE	0.82691	0.247487	TRUE	0.966093	4.5005	6	0		0	0	0.0612336
FALSE	57	rs75968099	DCLK3	ENSG00000163673	FALSE	58783	FALSE	0.514064	0.0162238	FALSE	0.212365	-0.0936906	6	0		1	0	0.15456
FALSE	57	rs75968099	EPM2AIP1	ENSG00000178567	FALSE	161707	TRUE	0.898893	0.336904	FALSE	0.583444	1.2107	6	0		0	0	0.0612336
FALSE	57	rs75968099	MLH1	ENSG00000076242	FALSE	169890	FALSE	0.77392	0.196061	FALSE	0.749295	1.8991	6	0		0	0	0.0612336
FALSE	57	rs75968099	LRRFIP2	ENSG00000093167	FALSE	229290	FALSE	0.643023	0.103614	FALSE	0.737666	1.84316	6	0		0	0	0.0612336
FALSE	57	rs75968099	STAC	ENSG00000144681	FALSE	275328	FALSE	0.595958	0.0724477	FALSE	0.870244	2.71942	6	0		0	0	0.0612336
FALSE	58	rs2236989	CACNA2D2	ENSG00000007402	TRUE	0	TRUE	0.997121	1.11254	FALSE	0.90346	3.06718	26	0		0	0	0.144086
FALSE	58	rs2236989	ENSG00000272104	ENSG00000272104	FALSE	54640	FALSE			FALSE			26	0		0	0
FALSE	58	rs2236989	TMEM115	ENSG00000126062	FALSE	63042	FALSE	0.815947	0.23499	FALSE	0.685913	1.6123	26	0		0	0	0.0612336
FALSE	58	rs2236989	CYB561D2	ENSG00000114395	FALSE	64103	FALSE	0.63948	0.101091	FALSE	0.911577	3.18423	26	0		0	0	0.0612336
FALSE	58	rs2236989	NPRL2	ENSG00000114388	FALSE	71737	FALSE	0.658638	0.114037	FALSE			26	0		0	0	0.13528
FALSE	58	rs2236989	ZMYND10	ENSG00000004838	FALSE	76831	FALSE	0.502879	0.009096	FALSE	0.845605	2.50031	26	0		0	0	0.0612336
FALSE	58	rs2236989	RASSF1	ENSG00000068028	FALSE	81583	FALSE	0.646124	0.105675	FALSE	0.919751	3.30934	26	0		0	0	0.0612336
FALSE	58	rs2236989	TUSC2	ENSG00000114383	FALSE	94312	FALSE	0.933001	0.404641	TRUE	0.989465	6.1222	26	0		0	0	0.0612336
FALSE	58	rs2236989	HYAL2	ENSG00000068001	FALSE	99781	FALSE	0.784551	0.205441	FALSE	0.983996	5.575	26	0		0	0	0.0612336
FALSE	58	rs2236989	HYAL1	ENSG00000114378	FALSE	110182	FALSE	0.32691	-0.116131	FALSE	0.842726	2.48006	26	0		0	0	0.0612336
FALSE	58	rs2236989	NAA80	ENSG00000243477	FALSE	123147	FALSE	0.583167	0.0627163	FALSE	0.53929	1.04809	26	0		0	0	0.0612336
FALSE	58	rs2236989	HYAL3	ENSG00000186792	FALSE	123158	FALSE	0.739313	0.168353	FALSE	0.937137	3.60447	26	0		0	0	0.15456
FALSE	58	rs2236989	IFRD2	ENSG00000214706	FALSE	129645	FALSE	0.89247	0.327123	FALSE	0.973059	4.86815	26	0		0	0	0.0612336
FALSE	58	rs2236989	LSMEM2	ENSG00000179564	FALSE	134449	FALSE	0.363732	-0.0883218	FALSE	0.915952	3.24896	26	0		0	0	0.0612336
FALSE	58	rs2236989	C3orf18	ENSG00000088543	FALSE	135462	FALSE	0.602658	0.0771863	FALSE	0.232917	-0.00734832	26	0		0	0	0.0612336
FALSE	58	rs2236989	SEMA3B	ENSG00000012171	FALSE	145017	FALSE			FALSE			26	0		0	0	0.0612336
FALSE	58	rs2236989	HEMK1	ENSG00000114735	FALSE	146589	FALSE	0.736766	0.166502	FALSE	0.435899	0.694561	26	0		0	0	0.0612336
FALSE	58	rs2236989	GNAI2	ENSG00000114353	FALSE	163200	FALSE	0.977243	0.609515	FALSE	0.951356	3.96432	26	0		0	0	0.0612336
FALSE	58	rs2236989	CISH	ENSG00000114737	FALSE	183926	FALSE	0.4933	0.00225979	FALSE	0.366588	0.474734	26	0		0	0	0.0612336
FALSE	58	rs2236989	MAPKAPK3	ENSG00000114738	FALSE	188957	FALSE	0.611074	0.0827814	FALSE	0.442289	0.713989	26	0		0	0	0.0612336
FALSE	58	rs2236989	SLC38A3	ENSG00000188338	FALSE	201076	FALSE			FALSE			26	0		0	0	0.0612336
FALSE	58	rs2236989	GNAT1	ENSG00000114349	FALSE	224865	FALSE	0.121872	-0.274995	FALSE	0.600081	1.26933	26	0		0	0	0.0612336
FALSE	58	rs2236989	SEMA3F	ENSG00000001617	FALSE	233486	FALSE	0.412071	-0.0543635	FALSE	0.905072	3.09081	26	0		0	0	0.144086
FALSE	58	rs2236989	DOCK3	ENSG00000088538	FALSE	252364	FALSE	0.984828	0.684978	FALSE	0.673767	1.56486	26	0		0	0	0.320567
FALSE	58	rs2236989	RBM5	ENSG00000003756	FALSE	303540	FALSE	0.958472	0.489656	FALSE	0.960163	4.25883	26	0		0	0	0.144086
FALSE	58	rs2236989	RBM6	ENSG00000004534	FALSE	322516	FALSE	0.97608	0.60109	FALSE	0.975994	5.03719	26	0		0	0	0.144086
FALSE	59	rs2710323	SPCS1	ENSG00000114902	TRUE	0	FALSE	0.894906	0.331228	FALSE	0.999021	8.0748	24	0		0	0	0.0612336
FALSE	59	rs2710323	GLT8D1	ENSG00000016864	TRUE	0	FALSE	0.765227	0.188488	TRUE	0.999482	8.43714	24	0		0	0	0.0612336
FALSE	59	rs2710323	NEK4	ENSG00000114904	FALSE	2821	FALSE	0.888261	0.320446	FALSE	0.999079	8.10278	24	0		0	0	0.0612336
FALSE	59	rs2710323	GNL3	ENSG00000163938	FALSE	11126	FALSE	0.806977	0.225496	FALSE	0.999367	8.27565	24	0		0	0	0.0612336
FALSE	59	rs2710323	PBRM1	ENSG00000163939	FALSE	19706	FALSE	0.90144	0.340147	FALSE	0.998215	7.79417	24	0		0	0	0.287626
FALSE	59	rs2710323	ITIH1	ENSG00000055957	FALSE	71972	FALSE	0.145736	-0.252134	FALSE	0.997122	7.494	24	0		0	0	0.0612336
FALSE	59	rs2710323	ITIH3	ENSG00000162267	FALSE	89145	FALSE	0.250388	-0.170909	FALSE	0.997582	7.53494	24	0		0	0	0.0612336
FALSE	59	rs2710323	ITIH4	ENSG00000055955	FALSE	107339	FALSE	0.531894	0.0279468	FALSE	0.99787	7.66314	24	0		0	0	0.0612336
FALSE	59	rs2710323	ENSG00000243696	ENSG00000243696	FALSE	107659	FALSE			FALSE			24	0		0	0	0.0612336
FALSE	59	rs2710323	UQCC5	ENSG00000168273	FALSE	126386	FALSE	0.6933	0.136482	FALSE	0.99764	7.5499	24	0		0	0
FALSE	59	rs2710323	MUSTN1	ENSG00000272573	FALSE	127491	FALSE	0.360687	-0.0904261	FALSE	0.992401	6.48452	24	0		0	0	0.0612336
FALSE	59	rs2710323	STIMATE-MUSTN1	ENSG00000248592	FALSE	127498	FALSE			FALSE			24	0		0	0
FALSE	59	rs2710323	STIMATE	ENSG00000213533	FALSE	130596	FALSE	0.860631	0.285203	FALSE	0.992516	6.49473	24	0		0	0	0.0612336
FALSE	59	rs2710323	NT5DC2	ENSG00000168268	FALSE	170569	FALSE	0.846235	0.269322	FALSE	0.998446	7.83256	24	0		0	0	0.0612336
FALSE	59	rs2710323	STAB1	ENSG00000010327	FALSE	181128	FALSE	0.499668	0.00700364	FALSE	0.997928	7.69684	24	0		0	0	0.0612336
FALSE	59	rs2710323	SFMBT1	ENSG00000163935	FALSE	197949	FALSE	0.925028	0.385561	FALSE	0.997985	7.71623	24	0		0	0	0.0612336
FALSE	59	rs2710323	NISCH	ENSG00000010322	FALSE	212555	TRUE	0.943909	0.436342	FALSE	0.904208	3.0765	24	0		0	0	0.144086
FALSE	59	rs2710323	TNNC1	ENSG00000114854	FALSE	251582	FALSE	0.0623477	-0.35697	FALSE			24	0		0	0	0.0612336
FALSE	59	rs2710323	SEMA3G	ENSG00000010319	FALSE	260520	FALSE	0.364507	-0.0875362	FALSE	0.97824	5.14323	24	0		0	0	0.0612336
FALSE	59	rs2710323	ENSG00000272305	ENSG00000272305	FALSE	263496	FALSE			FALSE			24	0		0	0
FALSE	59	rs2710323	PHF7	ENSG00000010318	FALSE	281982	FALSE	0.640255	0.101466	FALSE	0.990732	6.28648	24	0		0	0	0.0612336
FALSE	59	rs2710323	BAP1	ENSG00000163930	FALSE	295615	FALSE	0.591085	0.0690497	FALSE	0.874446	2.75592	24	0		0	0	0.144086
FALSE	59	rs2710323	DNAH1	ENSG00000114841	FALSE	305131	FALSE	0.411351	-0.0547456	FALSE	0.862587	2.6413	24	0		0	0	0.0612336
FALSE	59	rs2710323	GLYCTK	ENSG00000168237	FALSE	410366	FALSE	0.761462	0.185816	FALSE	0.982557	5.49118	24	0		0	0	0.0612336
FALSE	60	rs9813516	FHIT	ENSG00000189283	TRUE	0	TRUE	0.496622	0.00431225	TRUE	0.974498	4.94347	1	0		0	0	0.13528
TRUE	61	rs704364	ATXN7	ENSG00000163635	TRUE	0	TRUE	0.970321	0.555426	TRUE	0.969547	4.70969	7	0		0	0	0.13528
FALSE	61	rs704364	THOC7	ENSG00000163634	FALSE	30658	FALSE	0.663178	0.116625	FALSE	0.945081	3.79571	7	0		1	0	0.0612336
FALSE	61	rs704364	C3orf49	ENSG00000163632	FALSE	45890	FALSE	0.40144	-0.061748	FALSE	0.88216	2.82849	7	0		0	0	0.15456
FALSE	61	rs704364	PSMD6	ENSG00000163636	FALSE	116024	FALSE	0.671484	0.121828	FALSE	0.945311	3.79904	7	0		0	0	0.144086
FALSE	61	rs704364	PRICKLE2	ENSG00000163637	FALSE	197710	FALSE	0.961573	0.504475	FALSE	0.969086	4.66417	7	0		0	0	0.287626
FALSE	61	rs704364	SNTN	ENSG00000188817	FALSE	215506	FALSE	0.0910299	-0.310447	FALSE	0.668931	1.53864	7	0		0	0	0.0612336
FALSE	61	rs704364	SYNPR	ENSG00000163630	FALSE	277602	FALSE	0.8	0.219237	FALSE	0.803408	2.19852	7	0		0	0	0.15456
TRUE	62	rs60135207	FOXP1	ENSG00000114861	TRUE	0	TRUE	0.999225	1.41748	TRUE	0.995913	7.20574	5	0		0	1	0.287626
FALSE	62	rs60135207	ENSG00000285708	ENSG00000285708	TRUE	0	FALSE			FALSE			5	0		0	0
FALSE	62	rs60135207	EIF4E3	ENSG00000163412	FALSE	158499	FALSE	0.512735	0.0155241	FALSE	0.176789	-0.25385	5	0		0	0	0.0612336
FALSE	62	rs60135207	GPR27	ENSG00000170837	FALSE	236940	FALSE	0.685216	0.130973	FALSE			5	0		0	0	0.15456
FALSE	62	rs60135207	PROK2	ENSG00000163421	FALSE	254740	FALSE	0.260465	-0.164453	FALSE	0.197858	-0.158741	5	0		0	0	0.0612336
TRUE	64	rs167924	CD47	ENSG00000196776	TRUE	0	TRUE	0.991805	0.806223	FALSE	0.960394	4.26526	6	0		0	0	0.0612336
FALSE	64	rs167924	IFT57	ENSG00000114446	FALSE	75710	FALSE	0.94175	0.428623	TRUE	0.971101	4.79448	6	0		0	0	0.0612336
FALSE	64	rs167924	HHLA2	ENSG00000114455	FALSE	211427	FALSE	0.136545	-0.25998	FALSE	0.277474	0.156484	6	0		0	0
FALSE	64	rs167924	BBX	ENSG00000114439	FALSE	273763	FALSE	0.91113	0.357608	FALSE	0.949226	3.88829	6	0		0	0	0.0612336
FALSE	64	rs167924	MYH15	ENSG00000144821	FALSE	295266	FALSE	0.274972	-0.154246	FALSE	0.673018	1.56144	6	0		0	0
FALSE	64	rs167924	CCDC54	ENSG00000138483	FALSE	706467	FALSE	0.133112	-0.263611	FALSE	0.755109	1.92408	6	0		0	0	0.0612336
TRUE	66	rs7432375	STAG1	ENSG00000118007	TRUE	0	TRUE	0.992082	0.816638	FALSE	0.992574	6.49903	7	1		0	1	0.287626
FALSE	66	rs7432375	PCCB	ENSG00000114054	FALSE	222609	FALSE	0.715449	0.15095	TRUE	0.994128	6.75522	7	0		1	0	0.0612336
FALSE	66	rs7432375	SLC35G2	ENSG00000168917	FALSE	258142	FALSE	0.564563	0.0509695	FALSE	0.943066	3.75107	7	0		0	0	0.0612336
FALSE	66	rs7432375	NCK1	ENSG00000158092	FALSE	301703	FALSE	0.436656	-0.0364337	FALSE	0.943987	3.77306	7	0		0	0	0.0612336
FALSE	66	rs7432375	MSL2	ENSG00000174579	FALSE	363264	FALSE	0.88505	0.316159	FALSE	0.975131	4.97123	7	0		0	0	0.0612336
FALSE	66	rs7432375	IL20RB	ENSG00000174564	FALSE	385725	FALSE	0.372757	-0.0820267	FALSE	0.936619	3.59564	7	0		0	0	0.0612336
FALSE	66	rs7432375	PPP2R3A	ENSG00000073711	FALSE	412611	FALSE	0.883389	0.313056	FALSE	0.978124	5.1405	7	0		0	0	0.0612336
FALSE	67	rs308697	OTOL1	ENSG00000182447	TRUE	244841	TRUE	0.188649	-0.21495	TRUE	0.963733	4.39418	1	0		0	0	0.15456
TRUE	69	rs7609876	TBL1XR1	ENSG00000177565	TRUE	0	TRUE	0.985437	0.693404	TRUE	0.949744	3.89773	1	0		0	1	0.287626
FALSE	70	rs7647398	DNAJC19	ENSG00000205981	TRUE	64505	FALSE	0.849502	0.27315	FALSE	0.986587	5.7434	4	0		0	0	0.0612336
FALSE	70	rs7647398	FXR1	ENSG00000114416	FALSE	71526	FALSE	0.955371	0.476248	TRUE	0.998043	7.71888	4	0		0	0	0.144086
FALSE	70	rs7647398	CCDC39	ENSG00000284862	FALSE	369337	FALSE			FALSE			4	0		0	0	0.15456
FALSE	70	rs7647398	TTC14	ENSG00000163728	FALSE	436451	TRUE	0.969823	0.55241	FALSE	0.975707	5.02071	4	0		0	0	0.0612336
TRUE	71	rs6762456	SOX2	ENSG00000181449	TRUE	243089	TRUE	0.990975	0.789701	FALSE			5	0		0	0	0.304817
FALSE	71	rs6762456	DNAJC19	ENSG00000205981	FALSE	479062	FALSE	0.849502	0.27315	FALSE	0.986587	5.7434	5	0		0	0	0.0612336
FALSE	71	rs6762456	FXR1	ENSG00000114416	FALSE	486083	FALSE	0.955371	0.476248	TRUE	0.998043	7.71888	5	0		0	0	0.144086
FALSE	71	rs6762456	CCDC39	ENSG00000284862	FALSE	783894	FALSE			FALSE			5	0		0	0	0.15456
FALSE	71	rs6762456	TTC14	ENSG00000163728	FALSE	851008	FALSE	0.969823	0.55241	FALSE	0.975707	5.02071	5	0		0	0	0.0612336
FALSE	72	rs35734242	PCGF3	ENSG00000185619	TRUE	0	FALSE	0.89557	0.331916	TRUE	0.975937	5.03436	15	0		1	0	0.0604015
FALSE	72	rs35734242	SLC49A3	ENSG00000169026	FALSE	23640	FALSE	0.478184	-0.0076929	FALSE	0.336077	0.372264	15	0		0	0	0.0604015
FALSE	72	rs35734242	MYL5	ENSG00000215375	FALSE	30883	FALSE	0.309413	-0.129443	FALSE	0.75839	1.94364	15	0		0	0	0.0604015
FALSE	72	rs35734242	ATP5ME	ENSG00000169020	FALSE	38581	FALSE	0.455482	-0.0231784	FALSE	0.843187	2.4823	15	0		0	0	0.0604015
FALSE	72	rs35734242	PDE6B	ENSG00000133256	FALSE	42129	FALSE	0.500388	0.00740814	FALSE	0.850613	2.53402	15	0		0	0	0.14772
FALSE	72	rs35734242	CPLX1	ENSG00000168993	FALSE	72045	TRUE	0.961296	0.503617	FALSE	0.906856	3.11306	15	0		0	0	0.14772
FALSE	72	rs35734242	GAK	ENSG00000178950	FALSE	136364	FALSE	0.791639	0.211412	FALSE	0.588567	1.22765	15	0		0	0	0.0604015
FALSE	72	rs35734242	TMEM271	ENSG00000273238	FALSE	136616	FALSE			FALSE			15	0		0	0	0.0604015
FALSE	72	rs35734242	PIGG	ENSG00000174227	FALSE	172711	FALSE	0.643632	0.104109	FALSE	0.476081	0.831559	15	0		0	0	0.0604015
FALSE	72	rs35734242	ZNF721	ENSG00000182903	FALSE	213755	FALSE	0.334109	-0.110851	FALSE	0.11974	-0.555992	15	0		0	0	0.0604015
FALSE	72	rs35734242	TMEM175	ENSG00000127419	FALSE	219475	FALSE	0.908029	0.351262	FALSE	0.687583	1.62217	15	0		0	0	0.0604015
FALSE	72	rs35734242	DGKQ	ENSG00000145214	FALSE	245975	FALSE	0.870819	0.298258	FALSE	0.494502	0.890933	15	0		0	0	0.0604015
FALSE	72	rs35734242	SLC26A1	ENSG00000145217	FALSE	266161	FALSE	0.487542	-0.0017632	FALSE	0.637384	1.41427	15	0		0	0	0.0604015
FALSE	72	rs35734242	IDUA	ENSG00000127415	FALSE	274085	FALSE	0.677132	0.125034	FALSE	0.821196	2.30897	15	0		0	0	0.0604015
FALSE	72	rs35734242	FGFRL1	ENSG00000127418	FALSE	297024	FALSE	0.578018	0.0591783	FALSE	0.825053	2.33942	15	0		0	0	0.0604015
FALSE	74	rs4697446	DHX15	ENSG00000109606	TRUE	249442	TRUE	0.885105	0.316301	TRUE	0.742156	1.86578	1	0		0	0	0.135516
FALSE	76	rs28454198	NAA11	ENSG00000156269	TRUE	0	TRUE	0.439203	-0.0350757	TRUE	0.965978	4.5001	2	0		0	0	0.0604015
FALSE	76	rs28454198	GK2	ENSG00000196475	FALSE	127237	FALSE	0.21196	-0.197341	FALSE			2	0		0	0	0.0604015
TRUE	77	rs356183	SNCA	ENSG00000145335	TRUE	0	TRUE	0.999612	1.59038	TRUE	0.953543	4.04315	3	0		0	0	0.334001
FALSE	77	rs356183	MMRN1	ENSG00000138722	FALSE	164214	FALSE	0.70526	0.144204	FALSE	0.830983	2.38904	3	0		0	0	0.0604015
FALSE	77	rs356183	CCSER1	ENSG00000184305	FALSE	412076	FALSE	0.92691	0.390167	FALSE	0.634966	1.40182	3	0		0	0	0.14772
TRUE	78	rs13107325	SLC39A8	ENSG00000138821	TRUE	0	FALSE	0.781894	0.203025	FALSE	0.862875	2.64304	3	0	0.991207	1	1	0.0604015
FALSE	78	rs13107325	BANK1	ENSG00000153064	FALSE	192740	FALSE	0.851661	0.275419	TRUE	0.96782	4.58778	3	0		0	0	0.0604015
FALSE	78	rs13107325	NFKB1	ENSG00000109320	FALSE	233778	TRUE	0.878627	0.30724	FALSE	0.694894	1.65172	3	0		0	0	0.135516
FALSE	79	rs6839635	SLC9B1	ENSG00000164037	TRUE	0	FALSE	0.538095	0.0318074	TRUE	0.976455	5.04816	8	0		1	0	0.0604015
FALSE	79	rs6839635	CISD2	ENSG00000145354	FALSE	3414	FALSE	0.879568	0.308269	FALSE	0.97444	4.93898	8	0		1	0	0.0604015
FALSE	79	rs6839635	UBE2D3	ENSG00000109332	FALSE	27325	TRUE	0.928904	0.393852	FALSE	0.975304	4.99251	8	0		0	0	0.0604015
FALSE	79	rs6839635	SLC9B2	ENSG00000164038	FALSE	123647	FALSE	0.745072	0.17294	FALSE	0.96828	4.61411	8	0		0	0	0.0604015
FALSE	79	rs6839635	MANBA	ENSG00000109323	FALSE	135227	FALSE	0.190753	-0.213444	FALSE	0.858615	2.60399	8	0		0	0	0.156832
FALSE	79	rs6839635	BDH2	ENSG00000164039	FALSE	181371	FALSE	0.30299	-0.134621	FALSE	0.512348	0.954877	8	0		0	0	0.0604015
FALSE	79	rs6839635	CENPE	ENSG00000138778	FALSE	209128	FALSE	0.680676	0.127289	FALSE	0.778309	2.0514	8	0		0	0	0.0604015
FALSE	79	rs6839635	NFKB1	ENSG00000109320	FALSE	278919	FALSE	0.878627	0.30724	FALSE	0.694894	1.65172	8	0		0	0	0.135516
FALSE	80	rs28521069	NDST3	ENSG00000164100	TRUE	104760	TRUE	0.827962	0.248561	TRUE	0.801566	2.18803	2	0		0	0	0.14772
FALSE	80	rs28521069	PRSS12	ENSG00000164099	FALSE	351180	FALSE	0.583555	0.0631351	FALSE	0.638363	1.41852	2	0		0	0	0.0604015
FALSE	81	rs1510136	INPP4B	ENSG00000109452	TRUE	102746	TRUE	0.84701	0.270131	TRUE	0.937597	3.61379	2	0		0	0	0.0604015
FALSE	81	rs1510136	USP38	ENSG00000170185	FALSE	234739	FALSE	0.819878	0.239732	FALSE	0.625928	1.36907	2	0		0	0	0.0604015
FALSE	82	rs61405217	NEK1	ENSG00000137601	TRUE	0	FALSE	0.94031	0.425692	FALSE	0.957285	4.15704	5	0		0	0	0.0604015
FALSE	82	rs61405217	SH3RF1	ENSG00000154447	FALSE	162519	FALSE	0.880454	0.309309	FALSE	0.921478	3.33342	5	0		0	0	0.0604015
FALSE	82	rs61405217	CLCN3	ENSG00000109572	FALSE	179158	TRUE	0.978405	0.617884	TRUE	0.978355	5.148	5	0		1	0	0.135516
FALSE	82	rs61405217	HPF1	ENSG00000056050	FALSE	295995	FALSE	0.48433	-0.00414123	FALSE	0.408497	0.606738	5	0		0	0	0.0604015
FALSE	82	rs61405217	MFAP3L	ENSG00000198948	FALSE	553122	FALSE	0.633832	0.0973709	FALSE	0.757469	1.93847	5	0		0	0
TRUE	83	rs12498839	GPM6A	ENSG00000150625	TRUE	0	TRUE	0.999059	1.4099	TRUE	0.990501	6.27456	2	0		1	0	0.14772
FALSE	83	rs12498839	WDR17	ENSG00000150627	FALSE	260699	FALSE	0.933278	0.405237	FALSE	0.589546	1.22994	2	0		0	0	0.14772
TRUE	84	rs41533650	GPM6A	ENSG00000150625	TRUE	0	TRUE	0.999059	1.4099	TRUE	0.990501	6.27456	4	0		1	0	0.14772
FALSE	84	rs41533650	WDR17	ENSG00000150627	FALSE	125842	FALSE	0.933278	0.405237	FALSE	0.589546	1.22994	4	0		0	0	0.14772
FALSE	84	rs41533650	SPATA4	ENSG00000150628	FALSE	244580	FALSE	0.43505	-0.0378503	FALSE	0.538599	1.04618	4	0		0	0	0.0604015
FALSE	84	rs41533650	ASB5	ENSG00000164122	FALSE	273674	FALSE	0.123588	-0.273501	FALSE	0.276553	0.153772	4	0		0	0	0.0604015
FALSE	85	rs72723227	ADCY2	ENSG00000078295	TRUE	161131	FALSE	0.829623	0.250442	FALSE	0.803235	2.19804	5	0		0	0	0.299354
FALSE	85	rs72723227	TENT4A	ENSG00000112941	FALSE	477963	FALSE	0.84175	0.263381	TRUE	0.958955	4.21995	5	0		0	0	0.129453
FALSE	85	rs72723227	SRD5A1	ENSG00000145545	FALSE	560621	TRUE	0.940919	0.426251	FALSE	0.864141	2.65467	5	0		0	0
FALSE	85	rs72723227	NSUN2	ENSG00000037474	FALSE	601716	FALSE	0.90454	0.345798	FALSE	0.913995	3.21454	5	0		0	0
FALSE	85	rs72723227	UBE2QL1	ENSG00000215218	FALSE	738284	FALSE	0.639535	0.101101	FALSE	0.405964	0.600132	5	0		0	0
TRUE	86	rs10035564	HCN1	ENSG00000164588	TRUE	2146	TRUE	0.997785	1.18869	TRUE	0.997755	7.61925	2	0		0	0	0.579771
FALSE	86	rs10035564	MRPS30	ENSG00000112996	FALSE	432374	FALSE	0.627021	0.0931749	FALSE	0.967647	4.57752	2	0		0	0	0.0614532
TRUE	87	rs8175378	EMB	ENSG00000170571	TRUE	66717	TRUE	0.976467	0.605057	TRUE	0.982384	5.4847	2	0		1	0	0.0614532
FALSE	87	rs8175378	PARP8	ENSG00000151883	FALSE	336424	FALSE	0.927076	0.390336	FALSE	0.84336	2.48428	2	0		0	0	0.0614532
FALSE	88	rs39967	PLK2	ENSG00000145632	TRUE	811	FALSE	0.387043	-0.0714561	FALSE	0.830695	2.3871	3	0		0	0	0.129453
FALSE	88	rs39967	GAPT	ENSG00000175857	FALSE	38264	FALSE	0.449391	-0.028171	FALSE	0.911346	3.18071	3	0		0	0	0.0614532
FALSE	88	rs39967	RAB3C	ENSG00000152932	FALSE	129050	TRUE	0.91495	0.364511	TRUE	0.927235	3.41766	3	0		0	0	0.15834
TRUE	89	rs7701440	ZSWIM6	ENSG00000130449	TRUE	0	TRUE	0.992248	0.820382	TRUE	0.984342	5.58505	3	0		0	0	0.324407
FALSE	89	rs7701440	SMIM15	ENSG00000188725	FALSE	202424	FALSE	0.691694	0.135229	FALSE	0.960566	4.27856	3	0		0	0	0.0614532
FALSE	89	rs7701440	NDUFAF2	ENSG00000164182	FALSE	210361	FALSE	0.614618	0.0849936	FALSE	0.934776	3.55875	3	0		0	0	0.0614532
TRUE	90	rs115325222	MEF2C	ENSG00000081189	TRUE	548664	TRUE	0.998228	1.2437	TRUE	0.942721	3.747	1	0		0	1
FALSE	91	rs331395	ARRDC3	ENSG00000113369	TRUE	282500	FALSE	0.366279	-0.0862523	FALSE	0.648495	1.45903	2	0		0	0	0.0614532
FALSE	91	rs331395	ADGRV1	ENSG00000164199	FALSE	501380	TRUE	0.932171	0.402475	TRUE	0.968338	4.61516	2	0		0	0
TRUE	92	rs252812	EFNA5	ENSG00000184349	TRUE	0	TRUE	0.995736	0.970159	TRUE	0.98319	5.5245	1	0		0	0	0.0614532
TRUE	93	rs35164357	MAN2A1	ENSG00000112893	TRUE	0	TRUE	0.988649	0.748106	TRUE	0.982327	5.4818	1	0		1	0	0.15834
FALSE	94	rs10117	ETF1	ENSG00000120705	TRUE	429	FALSE	0.955759	0.477271	FALSE	0.992171	6.45058	11	0		0	0	0.129453
FALSE	94	rs10117	HSPA9	ENSG00000113013	FALSE	10091	FALSE	0.960354	0.4993	TRUE	0.992747	6.53963	11	0		0	0	0.0614532
FALSE	94	rs10117	CTNNA1	ENSG00000044115	FALSE	67302	FALSE	0.424972	-0.0452034	FALSE	0.854413	2.56411	11	0		0	0	0.0614532
FALSE	94	rs10117	EGR1	ENSG00000120738	FALSE	74362	TRUE	0.999114	1.41203	FALSE	0.970813	4.7738	11	0		0	0	0.0614532
FALSE	94	rs10117	REEP2	ENSG00000132563	FALSE	96696	FALSE	0.884662	0.315305	FALSE	0.976743	5.05301	11	0		0	0	0.377911
FALSE	94	rs10117	KDM3B	ENSG00000120733	FALSE	106637	FALSE	0.902159	0.341305	FALSE	0.971965	4.82717	11	0		0	0	0.324407
FALSE	94	rs10117	FAM53C	ENSG00000120709	FALSE	193936	FALSE	0.891805	0.326197	FALSE	0.955846	4.10025	11	0		0	0	0.0614532
FALSE	94	rs10117	CDC25C	ENSG00000158402	FALSE	205310	FALSE	0.0653378	-0.351535	FALSE	0.666628	1.52653	11	0		0	0	0.0614532
FALSE	94	rs10117	GFRA3	ENSG00000146013	FALSE	269044	FALSE	0.0605759	-0.3604	FALSE	0.867135	2.68573	11	0		0	0	0.0614532
FALSE	94	rs10117	LRRTM2	ENSG00000146006	FALSE	325256	FALSE	0.776689	0.198395	FALSE	0.707616	1.7084	11	0		0	0	0.15834
FALSE	94	rs10117	CDC23	ENSG00000094880	FALSE	330322	FALSE	0.436047	-0.0370841	FALSE	0.519084	0.97711	11	0		0	0	0.129453
FALSE	95	rs9687282	CXXC5	ENSG00000171604	TRUE	10135	FALSE	0.989646	0.767236	FALSE	0.967417	4.56844	48	0		0	0	0.15834
FALSE	95	rs9687282	UBE2D2	ENSG00000131508	FALSE	65583	FALSE	0.855869	0.280059	FALSE	0.721087	1.76306	48	0		0	0	0.0614532
FALSE	95	rs9687282	PSD2	ENSG00000146005	FALSE	101791	FALSE	0.61938	0.0880067	FALSE	0.566864	1.14451	48	0		0	0	0.15834
FALSE	95	rs9687282	NRG2	ENSG00000158458	FALSE	152762	FALSE	0.813344	0.232085	FALSE	0.761787	1.96071	48	0		0	0	0.299354
FALSE	95	rs9687282	STING1	ENSG00000184584	FALSE	211082	FALSE	0.265504	-0.160466	FALSE	0.626274	1.37014	48	0		0	0	0.0614532
FALSE	95	rs9687282	SMIM33	ENSG00000283288	FALSE	220317	FALSE			FALSE			48	0		0	0	0.0614532
FALSE	95	rs9687282	AC138517.1	ENSG00000269071	FALSE	221096	FALSE			FALSE			48	0		0	0	0.0614532
FALSE	95	rs9687282	ECSCR	ENSG00000249751	FALSE	231274	FALSE	0.529347	0.026707	FALSE	0.37931	0.512612	48	0		0	0	0.0614532
FALSE	95	rs9687282	DNAJC18	ENSG00000170464	FALSE	293422	FALSE	0.761406	0.185814	FALSE	0.405619	0.598658	48	0		0	0	0.0614532
FALSE	95	rs9687282	SPATA24	ENSG00000170469	FALSE	333824	FALSE	0.397841	-0.0641436	FALSE	0.375396	0.499699	48	0		0	0	0.0614532
FALSE	95	rs9687282	PROB1	ENSG00000228672	FALSE	342809	FALSE	0.649723	0.107767	FALSE	0.659145	1.49628	48	0		0	0	0.0614532
FALSE	95	rs9687282	MZB1	ENSG00000170476	FALSE	347832	FALSE	0.714396	0.149987	FALSE	0.643198	1.4384	48	0		0	0	0.0614532
FALSE	95	rs9687282	SLC23A1	ENSG00000170482	FALSE	353360	FALSE	0.429679	-0.0411574	FALSE	0.446952	0.728754	48	0		0	0	0.0614532
FALSE	95	rs9687282	PAIP2	ENSG00000120727	FALSE	368193	FALSE	0.794906	0.214286	FALSE	0.448794	0.735924	48	0		0	0	0.0614532
FALSE	95	rs9687282	MATR3	ENSG00000015479	FALSE	406236	FALSE	0.758749	0.183375	FALSE	0.559438	1.11832	48	0		0	0	0.129453
FALSE	95	rs9687282	MATR3	ENSG00000280987	FALSE	406242	FALSE			FALSE			48	0		0	0	0.129453
FALSE	95	rs9687282	PURA	ENSG00000185129	FALSE	413760	FALSE	0.956312	0.481107	FALSE	0.838524	2.45081	48	0		0	0	0.174531
FALSE	95	rs9687282	IGIP	ENSG00000182700	FALSE	431920	FALSE	0.597231	0.0732362	FALSE			48	0		0	0	0.0614532
FALSE	95	rs9687282	SIL1	ENSG00000120725	FALSE	444356	FALSE	0.371262	-0.0831083	FALSE	0.644465	1.44211	48	0		0	0	0.0614532
FALSE	95	rs9687282	CYSTM1	ENSG00000120306	FALSE	481139	FALSE	0.300055	-0.136712	FALSE	0.755397	1.92619	48	0		0	0	0.0614532
FALSE	95	rs9687282	PFDN1	ENSG00000113068	FALSE	551018	FALSE	0.818328	0.238157	FALSE	0.840942	2.46634	48	0		0	0	0.0614532
FALSE	95	rs9687282	HBEGF	ENSG00000113070	FALSE	638826	FALSE	0.021041	-0.50172	FALSE	0.229866	-0.0239323	48	0		0	0	0.0614532
FALSE	95	rs9687282	SLC4A9	ENSG00000113073	FALSE	666177	FALSE	0.490089	3.84e-05	FALSE	0.952449	3.99825	48	0		0	0	0.0614532
FALSE	95	rs9687282	ANKHD1	ENSG00000131503	FALSE	707797	FALSE	0.855205	0.279233	FALSE	0.926314	3.40598	48	0		0	0	0.129453
FALSE	95	rs9687282	ANKHD1-EIF4EBP3	ENSG00000254996	FALSE	707891	FALSE			FALSE			48	0		0	0
FALSE	95	rs9687282	CTNNA1	ENSG00000044115	FALSE	802879	FALSE	0.424972	-0.0452034	FALSE	0.854413	2.56411	48	0		0	0	0.0614532
FALSE	95	rs9687282	SRA1	ENSG00000213523	FALSE	843323	FALSE	0.487874	-0.00157853	FALSE	0.896091	2.98369	48	0		0	0	0.0614532
FALSE	95	rs9687282	EIF4EBP3	ENSG00000243056	FALSE	853645	FALSE	0.641528	0.102396	FALSE			48	0		0	0	0.0614532
FALSE	95	rs9687282	LRRTM2	ENSG00000146006	FALSE	862545	FALSE	0.776689	0.198395	FALSE	0.707616	1.7084	48	0		0	0	0.15834
FALSE	95	rs9687282	HSPA9	ENSG00000113013	FALSE	1162238	FALSE	0.960354	0.4993	TRUE	0.992747	6.53963	48	0		0	0	0.0614532
FALSE	95	rs9687282	ETF1	ENSG00000120705	FALSE	1194677	FALSE	0.955759	0.477271	FALSE	0.992171	6.45058	48	0		0	0	0.129453
FALSE	95	rs9687282	EGR1	ENSG00000120738	FALSE	1268610	TRUE	0.999114	1.41203	FALSE	0.970813	4.7738	48	0		0	0	0.0614532
FALSE	95	rs9687282	REEP2	ENSG00000132563	FALSE	1290944	FALSE	0.884662	0.315305	FALSE	0.976743	5.05301	48	0		0	0	0.377911
FALSE	95	rs9687282	KDM3B	ENSG00000120733	FALSE	1300885	FALSE	0.902159	0.341305	FALSE	0.971965	4.82717	48	0		0	0	0.324407
FALSE	95	rs9687282	FAM53C	ENSG00000120709	FALSE	1388184	FALSE	0.891805	0.326197	FALSE	0.955846	4.10025	48	0		0	0	0.0614532
FALSE	95	rs9687282	CDC25C	ENSG00000158402	FALSE	1399558	FALSE	0.0653378	-0.351535	FALSE	0.666628	1.52653	48	0		0	0	0.0614532
FALSE	95	rs9687282	GFRA3	ENSG00000146013	FALSE	1463292	FALSE	0.0605759	-0.3604	FALSE	0.867135	2.68573	48	0		0	0	0.0614532
FALSE	95	rs9687282	CDC23	ENSG00000094880	FALSE	1524570	FALSE	0.436047	-0.0370841	FALSE	0.519084	0.97711	48	0		0	0	0.129453
FALSE	95	rs9687282	KIF20A	ENSG00000112984	FALSE	1550190	FALSE	0.059856	-0.361456	FALSE	0.209545	-0.111239	48	0		0	0	0.0614532
FALSE	95	rs9687282	BRD8	ENSG00000112983	FALSE	1558960	FALSE	0.86495	0.289992	FALSE	0.6763	1.5744	48	0		0	0	0.0614532
FALSE	95	rs9687282	NME5	ENSG00000112981	FALSE	1598470	FALSE	0.327132	-0.116078	FALSE	0.56767	1.14889	48	0		0	0	0.0614532
FALSE	95	rs9687282	WNT8A	ENSG00000061492	FALSE	1645548	FALSE	0.0727021	-0.340023	FALSE	0.363882	0.466343	48	0		0	0	0.15834
FALSE	95	rs9687282	FAM13B	ENSG00000031003	FALSE	1685952	FALSE	0.812569	0.23153	FALSE	0.643601	1.43891	48	0		0	0
FALSE	95	rs9687282	PKD2L2	ENSG00000078795	FALSE	1795166	FALSE	0.477796	-0.00780007	FALSE	0.549882	1.08342	48	0		0	0
FALSE	95	rs9687282	MYOT	ENSG00000120729	FALSE	1850062	FALSE	0.475415	-0.00923043	FALSE	0.868229	2.69677	48	0		0	0
FALSE	95	rs9687282	HNRNPA0	ENSG00000177733	FALSE	1983550	FALSE	0.913843	0.362236	FALSE	0.63629	1.40814	48	0		0	0
FALSE	95	rs9687282	KLHL3	ENSG00000146021	FALSE	2001824	FALSE	0.837542	0.258603	FALSE	0.601117	1.27318	48	0		0	0
FALSE	95	rs9687282	SPOCK1	ENSG00000152377	FALSE	2139534	FALSE	0.976523	0.60518	FALSE	0.902654	3.0566	48	0		0	0
FALSE	96	rs10069930	PCDHA2	ENSG00000204969	TRUE	0	FALSE	0.815559	0.234336	FALSE	0.988084	5.92851	51	0		1	0	0.377911
FALSE	96	rs10069930	PCDHA1	ENSG00000204970	TRUE	0	FALSE	0.523367	0.0219674	TRUE	0.988717	6.05919	51	0	0.00713366	0	0	0.377911
FALSE	96	rs10069930	PCDHA3	ENSG00000255408	TRUE	0	FALSE	0.496456	0.00409428	FALSE	0.987968	5.91101	51	0		0	0	0.377911
FALSE	96	rs10069930	PCDHA4	ENSG00000204967	FALSE	3406	TRUE	0.857198	0.281613	FALSE	0.987853	5.88862	51	0		0	0	0.377911
FALSE	96	rs10069930	PCDHA5	ENSG00000204965	FALSE	17973	FALSE	0.618051	0.0874404	FALSE	0.986299	5.72949	51	0		0	0	0.377911
FALSE	96	rs10069930	PCDHA6	ENSG00000081842	FALSE	24347	FALSE	0.606645	0.0797767	FALSE	0.986069	5.72391	51	0		0	0	0.377911
FALSE	96	rs10069930	PCDHA7	ENSG00000204963	FALSE	30753	FALSE	0.459358	-0.0205375	FALSE	0.984572	5.59617	51	0		0	0
FALSE	96	rs10069930	PCDHA8	ENSG00000204962	FALSE	37556	FALSE	0.468715	-0.0140413	FALSE	0.984284	5.5843	51	0		1	0	0.377911
FALSE	96	rs10069930	PCDHA9	ENSG00000204961	FALSE	44141	FALSE	0.582171	0.0622045	FALSE	0.983593	5.55694	51	0		0	0	0.377911
FALSE	96	rs10069930	PCDHA10	ENSG00000250120	FALSE	52252	FALSE	0.576633	0.0583801	FALSE	0.983939	5.57402	51	0		0	0	0.377911
FALSE	96	rs10069930	AC005609.1	ENSG00000249034	FALSE	57125	FALSE			FALSE			51	0		0	0	0.0614532
FALSE	96	rs10069930	PCDHA11	ENSG00000249158	FALSE	64552	FALSE	0.63732	0.0998552	FALSE	0.984514	5.59612	51	0		0	0	0.377911
FALSE	96	rs10069930	PCDHA12	ENSG00000251664	FALSE	71671	FALSE	0.463344	-0.0181818	FALSE	0.984457	5.59451	51	0		0	0	0.377911
FALSE	96	rs10069930	PCDHA13	ENSG00000239389	FALSE	78493	FALSE	0.433056	-0.0391266	FALSE	0.984687	5.60395	51	0		0	0	0.377911
FALSE	96	rs10069930	ZMAT2	ENSG00000146007	FALSE	96945	FALSE	0.620044	0.0884289	FALSE	0.979736	5.27571	51	0		0	0	0.0614532
FALSE	96	rs10069930	HARS2	ENSG00000112855	FALSE	104326	FALSE	0.405094	-0.0588993	FALSE	0.979909	5.29169	51	0		0	0	0.174531
FALSE	96	rs10069930	HARS1	ENSG00000170445	FALSE	112094	FALSE	0.852769	0.276607	FALSE	0.979449	5.24839	51	0		0	0	0.0614532
FALSE	96	rs10069930	PCDHAC1	ENSG00000248383	FALSE	122668	FALSE	0.531395	0.0276971	FALSE	0.986241	5.72711	51	0		0	0	0.174531
FALSE	96	rs10069930	WDR55	ENSG00000120314	FALSE	129507	FALSE	0.740919	0.169595	FALSE	0.977779	5.12366	51	0		0	0	0.0614532
FALSE	96	rs10069930	DND1	ENSG00000256453	FALSE	130055	FALSE	0.814009	0.23277	FALSE			51	0		0	0	0.15834
FALSE	96	rs10069930	IK	ENSG00000113141	FALSE	141151	FALSE	0.742082	0.170428	FALSE	0.979794	5.28281	51	0		0	0	0.0614532
FALSE	96	rs10069930	NDUFA2	ENSG00000131495	FALSE	155860	FALSE	0.274086	-0.154941	FALSE	0.977319	5.09157	51	0		0	0	0.0614532
FALSE	96	rs10069930	TMCO6	ENSG00000113119	FALSE	158223	FALSE	0.516334	0.0176378	FALSE	0.975419	4.9981	51	0		0	0	0.0614532
FALSE	96	rs10069930	PCDHAC2	ENSG00000243232	FALSE	162839	FALSE	0.732115	0.163049	FALSE	0.947787	3.85776	51	0		0	0	0.377911
FALSE	96	rs10069930	CD14	ENSG00000170458	FALSE	169931	FALSE	0.279125	-0.151826	FALSE	0.881124	2.81806	51	0		0	0	0.0614532
FALSE	96	rs10069930	SLC35A4	ENSG00000176087	FALSE	234531	FALSE	0.755869	0.181341	FALSE	0.515284	0.964641	51	0		0	0	0.0614532
FALSE	96	rs10069930	APBB3	ENSG00000113108	FALSE	238850	FALSE	0.790698	0.210468	FALSE	0.48604	0.866183	51	0		0	0	0.15834
FALSE	96	rs10069930	SRA1	ENSG00000213523	FALSE	245954	FALSE	0.487874	-0.00157853	FALSE	0.896091	2.98369	51	0		0	0	0.0614532
FALSE	96	rs10069930	PCDHB1	ENSG00000171815	FALSE	247743	FALSE	0.337542	-0.107952	FALSE	0.870128	2.71842	51	0		0	0	0.0614532
FALSE	96	rs10069930	EIF4EBP3	ENSG00000243056	FALSE	254055	FALSE	0.641528	0.102396	FALSE			51	0		0	0	0.0614532
FALSE	96	rs10069930	ANKHD1-EIF4EBP3	ENSG00000254996	FALSE	254062	FALSE			FALSE			51	0		0	0
FALSE	96	rs10069930	ANKHD1	ENSG00000131503	FALSE	263775	FALSE	0.855205	0.279233	FALSE	0.926314	3.40598	51	0		0	0	0.129453
FALSE	96	rs10069930	PCDHB2	ENSG00000112852	FALSE	290975	FALSE	0.386379	-0.0720062	FALSE	0.946232	3.81975	51	0		0	0	0.0614532
FALSE	96	rs10069930	PCDHB3	ENSG00000113205	FALSE	296841	FALSE	0.459081	-0.0207649	FALSE	0.946865	3.83319	51	0		0	0	0.0614532
FALSE	96	rs10069930	PCDHB4	ENSG00000081818	FALSE	318184	FALSE	0.654097	0.111048	FALSE	0.923666	3.35891	51	0		0	0	0.0614532
FALSE	96	rs10069930	PCDHB5	ENSG00000113209	FALSE	331572	FALSE	0.523699	0.0222832	FALSE	0.898682	3.01232	51	0		0	0	0.0614532
FALSE	96	rs10069930	PCDHB6	ENSG00000113211	FALSE	346422	FALSE	0.754873	0.180467	FALSE	0.645962	1.44876	51	0		0	0	0.0614532
FALSE	96	rs10069930	PCDHB7	ENSG00000113212	FALSE	369009	FALSE	0.553931	0.0431446	FALSE	0.928156	3.43524	51	0		0	0	0.0614532
FALSE	96	rs10069930	PCDHB8	ENSG00000120322	FALSE	374155	FALSE	0.574031	0.0568061	FALSE	0.886823	2.87814	51	0		0	0	0.0614532
FALSE	96	rs10069930	PCDHB16	ENSG00000272674	FALSE	378746	FALSE			FALSE			51	0		0	0	0.0614532
FALSE	96	rs10069930	PCDHB9	ENSG00000177839	FALSE	383485	FALSE			FALSE			51	0		0	0	0.15834
FALSE	96	rs10069930	PCDHB10	ENSG00000120324	FALSE	388710	FALSE	0.751717	0.178009	FALSE	0.791779	2.13167	51	0		0	0	0.0614532
FALSE	96	rs10069930	PCDHB11	ENSG00000197479	FALSE	395967	FALSE	0.470709	-0.0128708	FALSE	0.893155	2.94917	51	0		0	0	0.0614532
FALSE	96	rs10069930	PCDHB12	ENSG00000120328	FALSE	405053	FALSE	0.462846	-0.0183821	FALSE	0.66991	1.54367	51	0		0	0	0.0614532
FALSE	96	rs10069930	PCDHB13	ENSG00000187372	FALSE	410275	FALSE	0.352658	-0.097078	FALSE	0.790225	2.12253	51	0		0	0	0.0614532
FALSE	96	rs10069930	PCDHB14	ENSG00000120327	FALSE	419699	FALSE	0.686545	0.131717	FALSE	0.826665	2.3543	51	0		0	0	0.0614532
FALSE	96	rs10069930	ENSG00000279983	ENSG00000279983	FALSE	419728	FALSE			FALSE			51	0		0	0
FALSE	96	rs10069930	SLC4A9	ENSG00000113073	FALSE	428490	FALSE	0.490089	3.84e-05	FALSE	0.952449	3.99825	51	0		0	0	0.0614532
FALSE	96	rs10069930	PCDHB15	ENSG00000113248	FALSE	441747	FALSE	0.442193	-0.0330706	FALSE	0.90818	3.13702	51	0		0	0	0.0614532
FALSE	96	rs10069930	TAF7	ENSG00000178913	FALSE	456236	FALSE	0.722093	0.155095	FALSE	0.901675	3.04065	51	0		0	0	0.0614532
FALSE	96	rs10069930	HBEGF	ENSG00000113070	FALSE	457028	FALSE	0.021041	-0.50172	FALSE	0.229866	-0.0239323	51	0		0	0	0.0614532
FALSE	98	rs11167659	MFAP3	ENSG00000037749	TRUE	0	FALSE	0.764175	0.187662	TRUE	0.984745	5.60586	5	0		0	0	0.0614532
FALSE	98	rs11167659	GALNT10	ENSG00000164574	FALSE	60512	FALSE	0.611462	0.0831129	FALSE	0.969835	4.72242	5	0		0	0	0.0614532
FALSE	98	rs11167659	FAM114A2	ENSG00000055147	FALSE	91282	FALSE	0.715227	0.150751	FALSE	0.964999	4.46594	5	0		1	0	0.0614532
FALSE	98	rs11167659	SAP30L	ENSG00000164576	FALSE	315779	TRUE	0.776633	0.198343	FALSE	0.44085	0.708779	5	0		0	0	0.0614532
FALSE	98	rs11167659	HAND1	ENSG00000113196	FALSE	344754	FALSE	0.00332226	-0.761928	FALSE	0.143457	-0.420559	5	0		0	0	0.0614532
TRUE	99	rs12652777	SGCD	ENSG00000170624	TRUE	0	TRUE	0.925526	0.387022	TRUE	0.980254	5.31429	1	0		1	0	0.0614532
FALSE	100	rs13195636	ZNF184	ENSG00000096654	TRUE	152457	FALSE	0.292913	-0.142536	FALSE	0.971159	4.79938	71	0		0	0	0.0661027
FALSE	100	rs13195636	H2BC13	ENSG00000185130	FALSE	181903	FALSE	0.33804	-0.107413	FALSE			71	0		0	0	0.0661027
FALSE	100	rs13195636	H2AC13	ENSG00000196747	FALSE	182597	FALSE	0.228516	-0.185271	FALSE			71	0		0	0	0.0661027
FALSE	100	rs13195636	H3C10	ENSG00000278828	FALSE	184475	FALSE			FALSE			71	0		0	0	0.0661027
FALSE	100	rs13195636	H2AC14	ENSG00000276368	FALSE	188726	FALSE			FALSE			71	0		0	0	0.0661027
FALSE	100	rs13195636	H2BC14	ENSG00000273703	FALSE	189446	FALSE			FALSE			71	0		0	0	0.0661027
FALSE	100	rs13195636	H4C11	ENSG00000197238	FALSE	198516	FALSE	0.122757	-0.2743	FALSE	0.511945	0.95352	71	0		0	0	0.0661027
FALSE	100	rs13195636	H4C12	ENSG00000273542	FALSE	205598	FALSE			FALSE			71	0		0	0	0.151972
FALSE	100	rs13195636	H2AC15	ENSG00000275221	FALSE	212304	FALSE			FALSE			71	0		0	0	0.0661027
FALSE	100	rs13195636	H2BC15	ENSG00000233822	FALSE	212969	FALSE	0.593854	0.0708378	FALSE	0.985838	5.71081	71	0		0	0	0.0661027
FALSE	100	rs13195636	ZNF391	ENSG00000124613	FALSE	221667	FALSE	0.304873	-0.133173	FALSE	0.983536	5.55581	71	0		0	0	0.0661027
FALSE	100	rs13195636	H2AC16	ENSG00000276903	FALSE	239741	FALSE			FALSE			71	0		0	0	0.0661027
FALSE	100	rs13195636	H1-5	ENSG00000184357	FALSE	241216	FALSE	0.121816	-0.275074	FALSE	0.994646	6.8349	71	0		0	0	0.0661027
FALSE	100	rs13195636	H3C11	ENSG00000275379	FALSE	246269	FALSE			FALSE			71	0		0	0	0.0661027
FALSE	100	rs13195636	H4C13	ENSG00000275126	FALSE	247572	FALSE			FALSE			71	0		0	0	0.0661027
FALSE	100	rs13195636	H3C12	ENSG00000197153	FALSE	264739	FALSE	0.221041	-0.190538	FALSE	0.997237	7.49958	71	0		0	0	0.0661027
FALSE	100	rs13195636	H2AC17	ENSG00000278677	FALSE	267123	FALSE			FALSE			71	0		0	0	0.0661027
FALSE	100	rs13195636	H2BC17	ENSG00000274641	FALSE	267849	FALSE			FALSE			71	0		0	0	0.0661027
FALSE	100	rs13195636	OR2B2	ENSG00000168131	FALSE	285609	FALSE	0.0724806	-0.340191	FALSE	0.98912	6.1094	71	0		0	0	0.0661027
FALSE	100	rs13195636	POM121L2	ENSG00000158553	FALSE	313302	FALSE	0.243411	-0.175719	FALSE	0.985666	5.69797	71	0		0	0	0.0661027
FALSE	100	rs13195636	OR2B6	ENSG00000124657	FALSE	331665	FALSE	0.0296235	-0.458262	FALSE	0.175407	-0.260626	71	0		0	0	0.0661027
FALSE	100	rs13195636	PRSS16	ENSG00000112812	FALSE	368951	FALSE	0.172481	-0.228829	FALSE	0.981981	5.45507	71	0		0	0	0.0661027
FALSE	100	rs13195636	OR2B8P	ENSG00000182477	FALSE	427652	FALSE			FALSE			71	0		0	0
FALSE	100	rs13195636	ZNF165	ENSG00000197279	FALSE	454992	FALSE	0.218992	-0.191775	FALSE	0.997352	7.50619	71	0		0	0
FALSE	100	rs13195636	H2AC12	ENSG00000274997	FALSE	478013	FALSE			FALSE			71	0		0	0	0.0661027
FALSE	100	rs13195636	H2BC12	ENSG00000197903	FALSE	478720	FALSE	0.714839	0.150311	FALSE			71	0		0	0	0.0661027
FALSE	100	rs13195636	ZSCAN16	ENSG00000196812	FALSE	482113	FALSE	0.259468	-0.164736	TRUE	0.998273	7.80369	71	0		0	0
FALSE	100	rs13195636	H4C9	ENSG00000276180	FALSE	485897	FALSE			FALSE			71	0		0	0	0.0661027
FALSE	100	rs13195636	H2AC11	ENSG00000196787	FALSE	492040	FALSE	0.628405	0.0936823	FALSE			71	0		0	0	0.0661027
FALSE	100	rs13195636	H2BC11	ENSG00000124635	FALSE	492780	FALSE	0.423034	-0.0465445	FALSE	0.932301	3.49999	71	0		0	0	0.0661027
FALSE	100	rs13195636	ZKSCAN8	ENSG00000198315	FALSE	516307	FALSE	0.563068	0.0496042	FALSE	0.988947	6.1003	71	0		0	0
FALSE	100	rs13195636	ZKSCAN8P1	ENSG00000226314	FALSE	536193	FALSE			FALSE			71	0		0	0
FALSE	100	rs13195636	ZSCAN9	ENSG00000137185	FALSE	599310	FALSE	0.46567	-0.0164857	FALSE	0.997409	7.51324	71	0		0	0
FALSE	100	rs13195636	ZKSCAN4	ENSG00000187626	FALSE	616121	TRUE	0.838981	0.260114	FALSE	0.997697	7.57457	71	0		0	0	0.0661027
FALSE	100	rs13195636	NKAPL	ENSG00000189134	FALSE	633721	FALSE	0.581894	0.0620945	FALSE	0.993495	6.65946	71	0		0	0	0.0661027
FALSE	100	rs13195636	ZSCAN26	ENSG00000197062	FALSE	641482	FALSE			FALSE			71	0		0	0	0.0661027
FALSE	100	rs13195636	ENSG00000276302	ENSG00000276302	FALSE	641545	FALSE			FALSE			71	0		0	0
FALSE	100	rs13195636	PGBD1	ENSG00000137338	FALSE	655995	FALSE	0.706755	0.145216	FALSE	0.99102	6.33834	71	0		0	0	0.0661027
FALSE	100	rs13195636	ZSCAN31	ENSG00000235109	FALSE	699116	FALSE	0.473533	-0.0103045	FALSE	0.996891	7.41644	71	0		0	0	0.0661027
FALSE	100	rs13195636	ZKSCAN3	ENSG00000189298	FALSE	724370	FALSE	0.201495	-0.205559	FALSE	0.990156	6.21664	71	0		0	0	0.0661027
FALSE	100	rs13195636	ZSCAN12	ENSG00000158691	FALSE	753378	FALSE	0.378295	-0.0783552	FALSE	0.990444	6.26373	71	0		0	0	0.0661027
FALSE	100	rs13195636	ZSCAN23	ENSG00000187987	FALSE	806353	FALSE	0.30443	-0.133615	FALSE	0.996488	7.29679	71	0		0	0	0.0661027
FALSE	100	rs13195636	GPX6	ENSG00000198704	FALSE	877719	FALSE	0.169324	-0.231749	FALSE	0.930632	3.47111	71	0		0	0	0.0661027
FALSE	100	rs13195636	GPX5	ENSG00000224586	FALSE	900304	FALSE	0.128959	-0.267993	FALSE	0.682114	1.59741	71	0		0	0	0.0661027
FALSE	100	rs13195636	ZNF322	ENSG00000181315	FALSE	933374	FALSE	0.570875	0.0552821	FALSE	0.992919	6.5647	71	0		0	0
FALSE	100	rs13195636	SCAND3	ENSG00000232040	FALSE	944958	FALSE	0.288317	-0.145488	FALSE	0.99338	6.62478	71	0		0	0
FALSE	100	rs13195636	ABT1	ENSG00000146109	FALSE	992387	FALSE	0.520155	0.0203867	FALSE	0.998158	7.77901	71	0		0	0
FALSE	100	rs13195636	HMGN4	ENSG00000182952	FALSE	1046193	FALSE	0.734219	0.164754	FALSE	0.959991	4.2502	71	0		0	0
FALSE	100	rs13195636	BTN1A1	ENSG00000124557	FALSE	1082701	FALSE	0.145681	-0.252257	FALSE	0.985954	5.71835	71	0		0	0
FALSE	100	rs13195636	BTN2A1	ENSG00000112763	FALSE	1116505	FALSE	0.482337	-0.00515371	FALSE	0.981866	5.4344	71	0	0.00675811	0	0
FALSE	100	rs13195636	BTN3A3	ENSG00000111801	FALSE	1139711	FALSE	0.156368	-0.242438	FALSE	0.982672	5.50293	71	0		0	0
FALSE	100	rs13195636	BTN3A1	ENSG00000026950	FALSE	1177918	FALSE	0.077021	-0.330806	FALSE	0.96143	4.30387	71	0		0	0
FALSE	100	rs13195636	BTN2A2	ENSG00000124508	FALSE	1198252	FALSE	0.154873	-0.243641	FALSE	0.972828	4.85362	71	0		0	0
FALSE	100	rs13195636	BTN3A2	ENSG00000186470	FALSE	1214806	FALSE	0.0757475	-0.333266	FALSE	0.984802	5.61076	71	0		0	0
FALSE	100	rs13195636	H4C8	ENSG00000158406	FALSE	1307488	FALSE	0.263898	-0.161554	FALSE	0.973346	4.87824	71	0		0	0
FALSE	100	rs13195636	H2BC10	ENSG00000278588	FALSE	1319714	FALSE			FALSE			71	0		0	0
FALSE	100	rs13195636	H3C8	ENSG00000273983	FALSE	1321713	FALSE			FALSE			71	0		0	0
FALSE	100	rs13195636	H2BC9	ENSG00000275713	FALSE	1341051	FALSE			FALSE			71	0		0	0
FALSE	100	rs13195636	H3C7	ENSG00000277775	FALSE	1342491	FALSE			FALSE			71	0		0	0
FALSE	100	rs13195636	H4C7	ENSG00000275663	FALSE	1346130	FALSE			FALSE			71	0		0	0
FALSE	100	rs13195636	H1-3	ENSG00000124575	FALSE	1358139	FALSE	0.103378	-0.296036	FALSE	0.0593518	-1.00097	71	0		0	0
FALSE	100	rs13195636	H3C6	ENSG00000274750	FALSE	1365653	FALSE			FALSE			71	0		0	0
FALSE	100	rs13195636	H2AC8	ENSG00000277075	FALSE	1375689	FALSE			FALSE			71	0		0	0
FALSE	100	rs13195636	H4C5	ENSG00000276966	FALSE	1388105	FALSE			FALSE			71	0		0	0
FALSE	100	rs13195636	H2AC7	ENSG00000196866	FALSE	1393833	FALSE	0.495183	0.00339821	FALSE	0.0206666	-1.529	71	0		0	0
FALSE	100	rs13195636	ENSG00000282988	ENSG00000282988	FALSE	1393833	FALSE			FALSE			71	0		0	0
FALSE	100	rs13195636	H3C4	ENSG00000197409	FALSE	1395840	FALSE	0.294961	-0.140865	FALSE			71	0		0	0
FALSE	100	rs13195636	H4C4	ENSG00000277157	FALSE	1404014	FALSE			FALSE			71	0		0	0
FALSE	100	rs13195636	H2BC6	ENSG00000274290	FALSE	1408471	FALSE			FALSE			71	0		0	0
FALSE	100	rs13195636	H2BC5	ENSG00000158373	FALSE	1421777	FALSE	0.322979	-0.119226	FALSE	0.985148	5.64082	71	0		0	0
FALSE	100	rs13195636	H1-4	ENSG00000168298	FALSE	1436011	FALSE	0.362957	-0.0887923	FALSE			71	0		0	0
FALSE	101	rs1622915	SCAND3	ENSG00000232040	TRUE	119642	FALSE	0.288317	-0.145488	FALSE	0.99338	6.62478	6	0		0	0
FALSE	101	rs1622915	TRIM27	ENSG00000204713	FALSE	167148	TRUE	0.756202	0.181499	FALSE	0.991883	6.40736	6	0		0	0	0.147005
FALSE	101	rs1622915	GPX5	ENSG00000224586	FALSE	200899	FALSE	0.128959	-0.267993	FALSE	0.682114	1.59741	6	0		0	0	0.0661027
FALSE	101	rs1622915	GPX6	ENSG00000198704	FALSE	207639	FALSE	0.169324	-0.231749	FALSE	0.930632	3.47111	6	0		0	0	0.0661027
FALSE	101	rs1622915	ZNF311	ENSG00000197935	FALSE	258931	FALSE	0.15814	-0.240606	FALSE	0.842266	2.47648	6	0		0	0	0.0661027
FALSE	101	rs1622915	ZSCAN23	ENSG00000187987	FALSE	292352	FALSE	0.30443	-0.133615	TRUE	0.996488	7.29679	6	0		0	0	0.0661027
FALSE	102	rs76635935	DDR1	ENSG00000204580	TRUE	15975	FALSE	0.400221	-0.0625207	FALSE	0.99148	6.37759	176	0		0	0	0.0661027
FALSE	102	rs76635935	GTF2H4	ENSG00000213780	FALSE	47761	FALSE	0.428904	-0.0417416	FALSE	0.979506	5.25058	176	0		0	0	0.0661027
FALSE	102	rs76635935	VARS2	ENSG00000137411	FALSE	53759	FALSE	0.641085	0.102149	FALSE	0.950032	3.90949	176	0		0	0	0.0661027
FALSE	102	rs76635935	SFTA2	ENSG00000196260	FALSE	70907	FALSE	0.283056	-0.148719	FALSE	0.996604	7.32918	176	0		0	0	0.0661027
FALSE	102	rs76635935	MUCL3	ENSG00000168631	FALSE	74077	FALSE	0.308084	-0.130582	FALSE	0.996546	7.31258	176	0		0	0	0.0661027
FALSE	102	rs76635935	IER3	ENSG00000137331	FALSE	115898	FALSE	0.06567	-0.350844	FALSE	0.929768	3.45581	176	0		0	0
FALSE	102	rs76635935	FLOT1	ENSG00000137312	FALSE	117714	FALSE	0.803101	0.221803	FALSE	0.954695	4.0747	176	0		0	0
FALSE	102	rs76635935	MUC21	ENSG00000204544	FALSE	123272	FALSE	0.0149502	-0.547767	FALSE	0.930919	3.4775	176	0		0	0	0.0661027
FALSE	102	rs76635935	TUBB	ENSG00000196230	FALSE	134908	FALSE	0.715282	0.150756	FALSE	0.984975	5.61795	176	0		0	0
FALSE	102	rs76635935	MDC1	ENSG00000137337	FALSE	142999	FALSE	0.783112	0.204212	FALSE	0.570491	1.16352	176	0		0	0
FALSE	102	rs76635935	MUC22	ENSG00000261272	FALSE	150028	FALSE	0.124308	-0.273132	FALSE	0.982787	5.50477	176	0		0	0	0.0661027
FALSE	102	rs76635935	NRM	ENSG00000137404	FALSE	169026	FALSE	0.512957	0.0156036	FALSE	0.960336	4.26456	176	0		0	0
FALSE	102	rs76635935	PPP1R18	ENSG00000146112	FALSE	172551	FALSE	0.438317	-0.0355689	FALSE	0.948247	3.86726	176	0		0	0
FALSE	102	rs76635935	DHX16	ENSG00000204560	FALSE	187440	FALSE	0.434607	-0.038083	FALSE	0.61856	1.33979	176	0		0	0
FALSE	102	rs76635935	HCG22	ENSG00000228789	FALSE	193004	FALSE			FALSE			176	0		0	0
FALSE	102	rs76635935	C6orf136	ENSG00000204564	FALSE	207236	FALSE	0.768494	0.191109	FALSE	0.995107	6.9763	176	0		0	0
FALSE	102	rs76635935	ATAT1	ENSG00000137343	FALSE	213623	FALSE	0.839922	0.260955	FALSE	0.957861	4.17788	176	0		0	0
FALSE	102	rs76635935	MRPS18B	ENSG00000204568	FALSE	234051	FALSE	0.502492	0.00890322	FALSE	0.621553	1.35001	176	0		0	0
FALSE	102	rs76635935	PPP1R10	ENSG00000204569	FALSE	241834	FALSE	0.918217	0.370846	FALSE	0.692361	1.64209	176	0		0	0
FALSE	102	rs76635935	C6orf15	ENSG00000204542	FALSE	250777	FALSE	0.0464563	-0.394259	FALSE	0.990789	6.28659	176	0		0	0	0.0661027
FALSE	102	rs76635935	PSORS1C1	ENSG00000204540	FALSE	254304	FALSE	0.202326	-0.20495	FALSE	0.971792	4.82058	176	0		0	0	0.0661027
FALSE	102	rs76635935	CDSN	ENSG00000204539	FALSE	254641	FALSE	0.051052	-0.38266	FALSE	0.965287	4.47683	176	0		0	0	0.0661027
FALSE	102	rs76635935	ABCF1	ENSG00000204574	FALSE	263267	FALSE	0.849612	0.273213	FALSE	0.817282	2.28382	176	0		0	0
FALSE	102	rs76635935	PSORS1C2	ENSG00000204538	FALSE	277088	FALSE	0.0957918	-0.304387	FALSE	0.978873	5.18091	176	0		0	0	0.0661027
FALSE	102	rs76635935	CCHCR1	ENSG00000204536	FALSE	281993	FALSE	0.695515	0.138003	FALSE	0.990098	6.20565	176	0		0	0	0.0661027
FALSE	102	rs76635935	PRR3	ENSG00000204576	FALSE	296723	FALSE	0.666058	0.118615	FALSE	0.118185	-0.562136	176	0		0	0
FALSE	102	rs76635935	TCF19	ENSG00000137310	FALSE	297885	FALSE	0.394961	-0.0662876	FALSE	0.979679	5.26064	176	0		0	0	0.0661027
FALSE	102	rs76635935	POU5F1	ENSG00000204531	FALSE	303891	FALSE	0.220875	-0.190637	FALSE	0.991135	6.34791	176	0		0	0	0.0661027
FALSE	102	rs76635935	GNL1	ENSG00000204590	FALSE	303957	FALSE	0.927796	0.391755	FALSE	0.961833	4.32131	176	0		0	0
FALSE	102	rs76635935	HLA-E	ENSG00000204592	FALSE	366252	FALSE	0.0174972	-0.528744	FALSE	0.561856	1.12698	176	0		0	0
FALSE	102	rs76635935	HLA-C	ENSG00000204525	FALSE	408303	FALSE	0.153488	-0.24508	FALSE	0.97657	5.05118	176	0		0	0	0.0661027
FALSE	102	rs76635935	HLA-B	ENSG00000234745	FALSE	493426	FALSE	0.0900886	-0.31278	FALSE	0.996373	7.28238	176	0		0	0	0.161738
FALSE	102	rs76635935	RPP21	ENSG00000241370	FALSE	513562	FALSE	0.632835	0.0966443	FALSE	0.915837	3.24747	176	0		0	0	0.0661027
FALSE	102	rs76635935	TRIM39-RPP21	ENSG00000248167	FALSE	513592	FALSE			FALSE			176	0		0	0
FALSE	102	rs76635935	TRIM39	ENSG00000204599	FALSE	516717	FALSE	0.79474	0.214122	FALSE	0.988487	6.01611	176	0		0	0	0.147005
FALSE	102	rs76635935	MICA	ENSG00000204520	FALSE	539338	FALSE	0.190199	-0.213727	FALSE	0.956306	4.11614	176	0		0	0	0.0661027
FALSE	102	rs76635935	MICB	ENSG00000204516	FALSE	634435	FALSE	0.334773	-0.110085	FALSE	0.98935	6.11956	176	0		0	0	0.0661027
FALSE	102	rs76635935	TRIM26	ENSG00000234127	FALSE	647019	FALSE	0.377409	-0.0790158	FALSE	0.98958	6.12988	176	0		0	0	0.0661027
FALSE	102	rs76635935	MCCD1	ENSG00000204511	FALSE	668516	FALSE	0.298283	-0.138198	FALSE	0.881009	2.81724	176	0		0	0	0.0661027
FALSE	102	rs76635935	DDX39B	ENSG00000198563	FALSE	669773	FALSE	0.765393	0.188593	FALSE	0.960451	4.26942	176	0		0	0	0.147005
FALSE	102	rs76635935	ATP6V1G2-DDX39B	ENSG00000254870	FALSE	669773	FALSE			FALSE			176	0		0	0
FALSE	102	rs76635935	ATP6V1G2	ENSG00000213760	FALSE	683998	FALSE	0.882447	0.312034	FALSE	0.985896	5.71239	176	0		0	0	0.151972
FALSE	102	rs76635935	NFKBIL1	ENSG00000204498	FALSE	686424	FALSE	0.745127	0.172984	FALSE	0.868804	2.70114	176	0		0	0	0.0661027
FALSE	102	rs76635935	TRIM15	ENSG00000204610	FALSE	687753	FALSE	0.201329	-0.205605	FALSE	0.94462	3.78411	176	0		0	0	0.0661027
FALSE	102	rs76635935	TRIM10	ENSG00000204613	FALSE	699235	FALSE	0.0849945	-0.31936	FALSE	0.956479	4.12817	176	0		0	0	0.0661027
FALSE	102	rs76635935	LTA	ENSG00000226979	FALSE	711608	FALSE	0.454264	-0.0242433	FALSE	0.702896	1.68802	176	0		0	0	0.0661027
FALSE	102	rs76635935	TRIM40	ENSG00000204614	FALSE	711711	FALSE	0.214286	-0.195142	FALSE	0.757987	1.9412	176	0		0	0	0.0661027
FALSE	102	rs76635935	TNF	ENSG00000232810	FALSE	715119	FALSE	0.0325028	-0.443156	FALSE	0.0865235	-0.756121	176	0		0	0	0.0661027
FALSE	102	rs76635935	LTB	ENSG00000227507	FALSE	720079	FALSE	0.393079	-0.0673402	FALSE			176	0		0	0	0.0661027
FALSE	102	rs76635935	LST1	ENSG00000204482	FALSE	725678	FALSE	0.182337	-0.221051	FALSE	0.827529	2.3596	176	0		0	0	0.0661027
FALSE	102	rs76635935	NCR3	ENSG00000204475	FALSE	728449	FALSE	0.30072	-0.136369	FALSE	0.977434	5.09983	176	0		0	0	0.0661027
FALSE	102	rs76635935	TRIM31	ENSG00000204616	FALSE	747356	FALSE	0.300388	-0.136501	FALSE	0.998561	7.8559	176	0		0	0	0.0661027
FALSE	102	rs76635935	AIF1	ENSG00000204472	FALSE	754771	FALSE	0.102159	-0.297439	FALSE	0.979391	5.24653	176	0		0	0	0.0661027
FALSE	102	rs76635935	PRRC2A	ENSG00000204469	FALSE	760269	FALSE	0.94402	0.436623	FALSE	0.995222	6.98396	176	0		0	0	0.147005
FALSE	102	rs76635935	ENSG00000291302	ENSG00000291302	FALSE	762328	FALSE			FALSE			176	0		0	0
FALSE	102	rs76635935	ENSG00000289282	ENSG00000289282	FALSE	763428	FALSE			FALSE			176	0		0	0	0.0661027
FALSE	102	rs76635935	BAG6	ENSG00000204463	FALSE	778582	FALSE	0.746733	0.173982	FALSE	0.994992	6.9701	176	0		0	0	0.147005
FALSE	102	rs76635935	RNF39	ENSG00000204618	FALSE	784597	FALSE	0.367553	-0.0853911	FALSE	0.938115	3.63266	176	0		0	0	0.0661027
FALSE	102	rs76635935	PPP1R11	ENSG00000204619	FALSE	790113	FALSE	0.497342	0.00480986	FALSE	0.726844	1.79045	176	0		0	0	0.0661027
FALSE	102	rs76635935	APOM	ENSG00000204444	FALSE	791970	FALSE	0.427852	-0.0427121	FALSE	0.994071	6.73383	176	0		0	0	0.0661027
FALSE	102	rs76635935	POLR1H	ENSG00000066379	FALSE	795537	FALSE	0.420266	-0.0482972	FALSE	0.945944	3.80999	176	0		0	0	0.0661027
FALSE	102	rs76635935	C6orf47	ENSG00000204439	FALSE	797852	FALSE	0.605205	0.0791574	FALSE	0.809971	2.23809	176	0		0	0	0.0661027
FALSE	102	rs76635935	GPANK1	ENSG00000204438	FALSE	800782	FALSE	0.778239	0.199485	FALSE	0.990041	6.19322	176	0		0	0	0.0661027
FALSE	102	rs76635935	CSNK2B	ENSG00000204435	FALSE	804781	FALSE	0.674972	0.124038	FALSE	0.996431	7.28455	176	0		0	0	0.161738
FALSE	102	rs76635935	ENSG00000263020	ENSG00000263020	FALSE	805656	FALSE			FALSE			176	0		0	0
FALSE	102	rs76635935	LY6G5B	ENSG00000240053	FALSE	809530	FALSE	0.344906	-0.103068	FALSE	0.977376	5.09316	176	0		0	0	0.0661027
FALSE	102	rs76635935	LY6G5C	ENSG00000204428	FALSE	816238	FALSE	0.360908	-0.0902545	FALSE	0.725577	1.78335	176	0		0	0	0.151972
FALSE	102	rs76635935	ABHD16A	ENSG00000204427	FALSE	826509	FALSE	0.874086	0.302165	FALSE	0.909101	3.15343	176	0		0	0	0.0661027
FALSE	102	rs76635935	LY6G6F	ENSG00000204424	FALSE	846420	FALSE	0.261683	-0.163347	FALSE	0.973404	4.88177	176	0		0	0	0.0661027
FALSE	102	rs76635935	LY6G6F-LY6G6D	ENSG00000250641	FALSE	846458	FALSE	0.275028	-0.154243	FALSE	0.951644	3.9785	176	0		0	0
FALSE	102	rs76635935	LY6G6D	ENSG00000244355	FALSE	854902	FALSE	0.334385	-0.110687	FALSE	0.802602	2.19465	176	0		0	0	0.0661027
FALSE	102	rs76635935	MPIG6B	ENSG00000204420	FALSE	858148	FALSE	0.421207	-0.0480278	FALSE	0.968453	4.61818	176	0		0	0	0.0661027
FALSE	102	rs76635935	LY6G6C	ENSG00000204421	FALSE	858202	FALSE	0.113344	-0.284285	FALSE	0.977203	5.08991	176	0		0	0	0.0661027
FALSE	102	rs76635935	DDAH2	ENSG00000213722	FALSE	866592	FALSE	0.668439	0.119768	FALSE	0.994819	6.87532	176	0		0	0	0.0661027
FALSE	102	rs76635935	CLIC1	ENSG00000213719	FALSE	870135	FALSE	0.603488	0.0777818	FALSE	0.997007	7.42595	176	0		0	0	0.0661027
FALSE	102	rs76635935	MSH5	ENSG00000204410	FALSE	879231	FALSE	0.37536	-0.0806821	FALSE	0.992862	6.56181	176	0		0	0	0.0661027
FALSE	102	rs76635935	MSH5-SAPCD1	ENSG00000255152	FALSE	879574	FALSE			FALSE			176	0		0	0
FALSE	102	rs76635935	SAPCD1	ENSG00000228727	FALSE	902210	FALSE	0.188538	-0.215148	FALSE	0.613494	1.32069	176	0		0	0	0.0661027
FALSE	102	rs76635935	VWA7	ENSG00000204396	FALSE	905144	FALSE	0.304042	-0.133893	FALSE	0.977664	5.11311	176	0		0	0	0.0661027
FALSE	102	rs76635935	HLA-A	ENSG00000206503	FALSE	910874	FALSE	0.0506091	-0.383424	FALSE	0.979851	5.28938	176	0		0	0	0.161738
FALSE	102	rs76635935	VARS1	ENSG00000204394	FALSE	917072	FALSE	0.59258	0.069938	FALSE	0.993265	6.61076	176	0		0	0	0.0661027
FALSE	102	rs76635935	LSM2	ENSG00000204392	FALSE	936950	FALSE	0.640975	0.101921	FALSE	0.993552	6.66438	176	0		0	0	0.0661027
FALSE	102	rs76635935	HSPA1L	ENSG00000204390	FALSE	949173	FALSE	0.886268	0.317788	FALSE	0.947384	3.84812	176	0		0	0	0.0661027
FALSE	102	rs76635935	HSPA1A	ENSG00000204389	FALSE	955097	FALSE	0.608416	0.0811855	FALSE	0.991422	6.3649	176	0		0	0	0.0661027
FALSE	102	rs76635935	HSPA1B	ENSG00000204388	FALSE	967292	FALSE	0.747841	0.175027	FALSE	0.968223	4.6137	176	0		0	0	0.0661027
FALSE	102	rs76635935	NEU1	ENSG00000204386	FALSE	997213	FALSE	0.807863	0.226083	FALSE	0.991653	6.39488	176	0		0	0
FALSE	102	rs76635935	SLC44A4	ENSG00000204385	FALSE	1002746	FALSE	0.28433	-0.14804	FALSE	0.994186	6.76642	176	0		0	0
FALSE	102	rs76635935	EHMT2	ENSG00000204371	FALSE	1019313	FALSE	0.95144	0.463048	FALSE	0.994877	6.94948	176	0		0	0
FALSE	102	rs76635935	HLA-G	ENSG00000204632	FALSE	1029321	FALSE	0.246733	-0.173428	FALSE	0.928617	3.43965	176	0		0	0	0.161738
FALSE	102	rs76635935	C2	ENSG00000166278	FALSE	1037339	FALSE	0.188427	-0.215253	FALSE	0.988602	6.04018	176	0		0	0
FALSE	102	rs76635935	ZBTB12	ENSG00000204366	FALSE	1039167	FALSE	0.707475	0.14562	FALSE	0.94416	3.7748	176	0		0	0
FALSE	102	rs76635935	ENSG00000244255	ENSG00000244255	FALSE	1067252	FALSE	0.202049	-0.205251	FALSE	0.969202	4.6674	176	0		0	0
FALSE	102	rs76635935	CFB	ENSG00000243649	FALSE	1085204	FALSE	0.612071	0.083594	FALSE	0.996316	7.27546	176	0		0	0
FALSE	102	rs76635935	NELFE	ENSG00000204356	FALSE	1091641	FALSE	0.742913	0.170876	FALSE	0.957458	4.16278	176	0		0	0
FALSE	102	rs76635935	SKIC2	ENSG00000204351	FALSE	1098670	FALSE	0.798394	0.218134	FALSE	0.954522	4.06908	176	0		0	0
FALSE	102	rs76635935	DXO	ENSG00000204348	FALSE	1109364	FALSE	0.795017	0.214346	FALSE	0.695469	1.65367	176	0		0	0
FALSE	102	rs76635935	STK19	ENSG00000204344	FALSE	1110645	FALSE	0.674806	0.123919	FALSE	0.989177	6.11064	176	0		0	0
FALSE	102	rs76635935	C4A	ENSG00000244731	FALSE	1121611	FALSE	0.132281	-0.264482	FALSE	0.590294	1.2315	176	0		0	0
FALSE	102	rs76635935	HLA-F	ENSG00000204642	FALSE	1121918	FALSE	0.0400886	-0.413719	FALSE	0.981636	5.42627	176	0		0	0	0.0661027
FALSE	102	rs76635935	AL645922.1	ENSG00000268923	FALSE	1145722	FALSE			FALSE			176	0		0	0
FALSE	102	rs76635935	C4B	ENSG00000224389	FALSE	1154349	FALSE	0.303987	-0.133906	FALSE	0.926717	3.41026	176	0		0	0
FALSE	102	rs76635935	CYP21A2	ENSG00000231852	FALSE	1177881	FALSE	0.204817	-0.203013	FALSE	0.966726	4.538	176	0		0	0
FALSE	102	rs76635935	ZFP57	ENSG00000204644	FALSE	1179291	FALSE	0.437763	-0.0358331	FALSE	0.995682	7.09217	176	0		0	0	0.151972
FALSE	102	rs76635935	TNXB	ENSG00000168477	FALSE	1180707	FALSE	0.0629014	-0.355902	FALSE	0.995855	7.17796	176	0		0	0
FALSE	102	rs76635935	MOG	ENSG00000204655	FALSE	1188074	FALSE	0.417996	-0.0501706	FALSE	0.93138	3.48393	176	0		0	0	0.151972
FALSE	102	rs76635935	GABBR1	ENSG00000204681	FALSE	1226470	TRUE	0.982337	0.656042	FALSE	0.936791	3.59617	176	0		0	0	0.303782
FALSE	102	rs76635935	ATF6B	ENSG00000213676	FALSE	1254818	FALSE	0.756478	0.181661	FALSE	0.98509	5.6271	176	0		0	0
FALSE	102	rs76635935	FKBPL	ENSG00000204315	FALSE	1268261	FALSE	0.58361	0.0631964	FALSE	0.887341	2.88502	176	0		0	0
FALSE	102	rs76635935	OR2H2	ENSG00000204657	FALSE	1269946	FALSE	0.150111	-0.247987	FALSE	0.935467	3.56917	176	0		0	0	0.151972
FALSE	102	rs76635935	PRRT1	ENSG00000204314	FALSE	1287913	FALSE	0.833112	0.253893	FALSE	0.989753	6.16573	176	0		0	0
FALSE	102	rs76635935	ENSG00000285085	ENSG00000285085	FALSE	1290049	FALSE			FALSE			176	0		0	0
FALSE	102	rs76635935	PPT2	ENSG00000221988	FALSE	1292995	FALSE	0.616888	0.0867503	TRUE	0.998618	7.86807	176	0		0	0
FALSE	102	rs76635935	PPT2-EGFL8	ENSG00000258388	FALSE	1293399	FALSE			FALSE			176	0		0	0
FALSE	102	rs76635935	UBD	ENSG00000213886	FALSE	1300714	FALSE	0.138538	-0.258388	FALSE	0.97611	5.03914	176	0		0	0	0.0661027
FALSE	102	rs76635935	OR2I1P	ENSG00000237988	FALSE	1302673	FALSE			FALSE			176	0		0	0	0.0661027
FALSE	102	rs76635935	EGFL8	ENSG00000241404	FALSE	1304149	FALSE	0.492248	0.00142468	FALSE	0.994531	6.82016	176	0		0	0
FALSE	102	rs76635935	AGPAT1	ENSG00000204310	FALSE	1307766	FALSE	0.843522	0.265885	FALSE	0.998503	7.83566	176	0		0	0
FALSE	102	rs76635935	RNF5	ENSG00000204308	FALSE	1317959	FALSE	0.420986	-0.0480521	FALSE	0.987508	5.84027	176	0		0	0
FALSE	102	rs76635935	AGER	ENSG00000204305	FALSE	1320522	FALSE	0.73206	0.163009	FALSE	0.994761	6.86952	176	0		0	0
FALSE	102	rs76635935	PBX2	ENSG00000204304	FALSE	1324287	FALSE	0.869712	0.296917	FALSE	0.99597	7.21433	176	0		0	0
FALSE	102	rs76635935	GPSM3	ENSG00000213654	FALSE	1330320	FALSE	0.566888	0.0526519	FALSE	0.996258	7.27205	176	0		0	0
FALSE	102	rs76635935	NOTCH4	ENSG00000204301	FALSE	1334397	FALSE	0.103045	-0.296511	FALSE	0.995798	7.12034	176	0		0	0
FALSE	102	rs76635935	TSBP1	ENSG00000204296	FALSE	1428080	FALSE	0.390532	-0.0690581	FALSE	0.991192	6.34919	176	0		0	0
FALSE	102	rs76635935	BTNL2	ENSG00000204290	FALSE	1532893	FALSE	0.256257	-0.166742	FALSE	0.811755	2.24798	176	0		0	0
FALSE	102	rs76635935	HLA-DRA	ENSG00000204287	FALSE	1579432	FALSE	0.041639	-0.408259	FALSE	0.992804	6.55436	176	0		0	0
FALSE	102	rs76635935	HLA-DRB5	ENSG00000198502	FALSE	1656907	FALSE	0.172148	-0.229142	FALSE	0.31685	0.30403	176	0		0	0	0.0661027
FALSE	102	rs76635935	HLA-DRB1	ENSG00000196126	FALSE	1717456	FALSE	0.0660022	-0.350481	FALSE	0.976513	5.04845	176	0		0	0	0.161738
FALSE	102	rs76635935	HLA-DQA1	ENSG00000196735	FALSE	1767733	FALSE	0.260244	-0.16448	FALSE	0.993437	6.64533	176	0		0	0	0.0661027
FALSE	102	rs76635935	HLA-DQB1	ENSG00000179344	FALSE	1799021	FALSE	0.349391	-0.0994993	FALSE	0.987047	5.78945	176	0		0	0	0.0661027
FALSE	102	rs76635935	HLA-DQA2	ENSG00000237541	FALSE	1880945	FALSE	0.309358	-0.12947	FALSE	0.964539	4.43297	176	0		0	0	0.0661027
FALSE	102	rs76635935	HLA-DQB2	ENSG00000232629	FALSE	1895652	FALSE	0.0928571	-0.308325	FALSE	0.962293	4.34512	176	0		0	0	0.0661027
FALSE	102	rs76635935	HLA-DOB	ENSG00000241106	FALSE	1952317	FALSE	0.275249	-0.154084	FALSE	0.788441	2.11087	176	0		0	0	0.0661027
FALSE	102	rs76635935	ENSG00000250264	ENSG00000250264	FALSE	1953321	FALSE	0.140698	-0.256393	FALSE	0.875712	2.76616	176	0		0	0
FALSE	102	rs76635935	TAP2	ENSG00000204267	FALSE	1961387	FALSE	0.358527	-0.0921224	FALSE	0.888953	2.90605	176	0		0	0	0.0661027
FALSE	102	rs76635935	PSMB8	ENSG00000204264	FALSE	1980271	FALSE	0.064175	-0.353791	FALSE	0.712509	1.7266	176	0		0	0	0.0661027
FALSE	102	rs76635935	PSMB9	ENSG00000240065	FALSE	1983690	FALSE	0.0418605	-0.406612	FALSE	0.86253	2.64109	176	0		0	0	0.0661027
FALSE	102	rs76635935	TAP1	ENSG00000168394	FALSE	1984763	FALSE	0.828571	0.249314	FALSE	0.794197	2.14339	176	0		0	0	0.0661027
FALSE	102	rs76635935	HLA-DMB	ENSG00000242574	FALSE	2074183	FALSE	0.151606	-0.246984	FALSE	0.917794	3.27436	176	0		0	0	0.0661027
FALSE	102	rs76635935	ENSG00000248993	ENSG00000248993	FALSE	2076918	FALSE			FALSE			176	0		0	0
FALSE	102	rs76635935	HLA-DMA	ENSG00000204257	FALSE	2088167	FALSE	0.586877	0.0657739	FALSE	0.984054	5.57637	176	0		0	0	0.0661027
FALSE	102	rs76635935	BRD2	ENSG00000204256	FALSE	2108148	FALSE	0.933555	0.406335	FALSE	0.966553	4.52025	176	0		0	0	0.147005
FALSE	102	rs76635935	HLA-DOA	ENSG00000204252	FALSE	2143736	FALSE	0.285714	-0.147312	FALSE	0.814403	2.26341	176	0		0	0	0.0661027
FALSE	102	rs76635935	HLA-DPA1	ENSG00000231389	FALSE	2204123	FALSE	0.0552602	-0.370262	FALSE	0.869322	2.70627	176	0		0	0	0.0661027
FALSE	102	rs76635935	HLA-DPB1	ENSG00000223865	FALSE	2215544	FALSE	0.163621	-0.235794	FALSE	0.844741	2.49207	176	0		0	0	0.0661027
FALSE	102	rs76635935	COL11A2	ENSG00000204248	FALSE	2302235	FALSE	0.313621	-0.126883	FALSE	0.956019	4.106	176	0		0	0	0.161738
FALSE	102	rs76635935	RXRB	ENSG00000204231	FALSE	2333142	FALSE	0.8567	0.280939	FALSE	0.789822	2.12051	176	0		0	0	0.147005
FALSE	102	rs76635935	SLC39A7	ENSG00000112473	FALSE	2339859	FALSE	0.687209	0.132109	FALSE	0.545622	1.06839	176	0		0	0	0.0661027
FALSE	102	rs76635935	HSD17B8	ENSG00000204228	FALSE	2344209	FALSE	0.450111	-0.0275748	FALSE	0.840366	2.46269	176	0		0	0	0.0661027
FALSE	102	rs76635935	RING1	ENSG00000204227	FALSE	2348054	FALSE	0.954983	0.475065	FALSE	0.860342	2.61996	176	0		0	0	0.0661027
FALSE	102	rs76635935	VPS52	ENSG00000223501	FALSE	2389826	FALSE	0.509302	0.0132386	FALSE	0.588452	1.22708	176	0		0	0	0.0661027
FALSE	102	rs76635935	RPS18	ENSG00000231500	FALSE	2411629	FALSE	0.498007	0.00564656	FALSE	0.585171	1.21579	176	0		0	0	0.0661027
FALSE	102	rs76635935	B3GALT4	ENSG00000235863	FALSE	2416677	FALSE	0.777796	0.199211	FALSE	0.935294	3.56694	176	0		0	0	0.0661027
FALSE	102	rs76635935	WDR46	ENSG00000227057	FALSE	2418662	FALSE	0.517553	0.018628	FALSE	0.967532	4.57549	176	0		0	0	0.0661027
FALSE	102	rs76635935	PFDN6	ENSG00000204220	FALSE	2428856	FALSE	0.428627	-0.0420721	FALSE	0.952507	4.00156	176	0		0	0	0.0661027
FALSE	102	rs76635935	RGL2	ENSG00000237441	FALSE	2431208	FALSE	0.707697	0.145727	FALSE	0.725289	1.7826	176	0		0	0	0.0661027
FALSE	102	rs76635935	TAPBP	ENSG00000231925	FALSE	2439248	FALSE	0.678959	0.12611	FALSE	0.975822	5.02958	176	0		0	0	0.0661027
FALSE	102	rs76635935	ZBTB22	ENSG00000236104	FALSE	2453960	FALSE	0.613455	0.0843244	FALSE	0.980139	5.30501	176	0		0	0	0.0661027
FALSE	102	rs76635935	DAXX	ENSG00000204209	FALSE	2458112	FALSE	0.797231	0.216592	FALSE	0.969029	4.65863	176	0		0	0	0.0661027
FALSE	102	rs76635935	ENSG00000285064	ENSG00000285064	FALSE	2460940	FALSE			FALSE			176	0		0	0
FALSE	102	rs76635935	SMIM40	ENSG00000286920	FALSE	2463182	FALSE			FALSE			176	0		0	0	0.0661027
FALSE	102	rs76635935	KIFC1	ENSG00000237649	FALSE	2531377	FALSE	0.179956	-0.222854	FALSE	0.994358	6.78907	176	0		0	0	0.0661027
FALSE	102	rs76635935	PHF1	ENSG00000112511	FALSE	2549953	FALSE	0.904374	0.34541	FALSE	0.987163	5.81054	176	0		0	0	0.147005
FALSE	102	rs76635935	CUTA	ENSG00000112514	FALSE	2555996	FALSE	0.624529	0.0915269	FALSE	0.850728	2.5346	176	0		0	0	0.0661027
FALSE	102	rs76635935	SYNGAP1	ENSG00000197283	FALSE	2559215	FALSE	0.967885	0.540516	FALSE	0.996661	7.35148	176	0		0	0	0.543253
FALSE	102	rs76635935	ZBTB9	ENSG00000213588	FALSE	2593524	FALSE	0.309081	-0.129695	FALSE	0.99315	6.59174	176	0		0	0	0.0661027
FALSE	102	rs76635935	BAK1	ENSG00000030110	FALSE	2712101	FALSE	0.709247	0.147031	FALSE	0.959415	4.23336	176	0		0	0	0.0661027
FALSE	102	rs76635935	ITPR3	ENSG00000096433	FALSE	2759919	FALSE	0.732281	0.16312	FALSE	0.991941	6.41517	176	0		0	0	0.0661027
FALSE	102	rs76635935	UQCC2	ENSG00000137288	FALSE	2833847	FALSE	0.594795	0.0713098	FALSE	0.96592	4.49961	176	0		0	0	0.0661027
FALSE	102	rs76635935	IP6K3	ENSG00000161896	FALSE	2861216	FALSE	0.374695	-0.0809267	FALSE	0.985263	5.66088	176	0		0	0	0.151972
FALSE	102	rs76635935	LEMD2	ENSG00000161904	FALSE	2910756	FALSE	0.881008	0.310038	FALSE	0.973864	4.89943	176	0		0	0	0.0661027
FALSE	102	rs76635935	MLN	ENSG00000096395	FALSE	2934227	FALSE	0.0996678	-0.299904	FALSE	0.962524	4.36033	176	0		0	0	0.0661027
FALSE	102	rs76635935	GRM4	ENSG00000124493	FALSE	3158197	FALSE	0.743632	0.171483	FALSE	0.939382	3.66346	176	0		0	0
FALSE	102	rs76635935	HMGA1	ENSG00000137309	FALSE	3376427	FALSE	0.906811	0.349072	FALSE	0.647286	1.45192	176	0		0	0
FALSE	102	rs76635935	SMIM29	ENSG00000186577	FALSE	3385935	FALSE	0.500221	0.00732597	FALSE	0.569052	1.15535	176	0		0	0
FALSE	102	rs76635935	NUDT3	ENSG00000272325	FALSE	3419233	FALSE	0.886988	0.318449	FALSE	0.543722	1.06231	176	0		0	0
FALSE	102	rs76635935	RPS10-NUDT3	ENSG00000270800	FALSE	3424441	FALSE			FALSE			176	0		0	0
FALSE	103	rs9265954	C2	ENSG00000166278	TRUE	0	FALSE	0.188427	-0.215253	FALSE	0.988602	6.04018	164	0		0	0
FALSE	103	rs9265954	ENSG00000244255	ENSG00000244255	FALSE	3825	FALSE	0.202049	-0.205251	FALSE	0.969202	4.6674	164	0		0	0
FALSE	103	rs9265954	CFB	ENSG00000243649	FALSE	21777	FALSE	0.612071	0.083594	FALSE	0.996316	7.27546	164	0		0	0
FALSE	103	rs9265954	ZBTB12	ENSG00000204366	FALSE	21787	FALSE	0.707475	0.14562	FALSE	0.94416	3.7748	164	0		0	0
FALSE	103	rs9265954	EHMT2	ENSG00000204371	FALSE	26175	FALSE	0.95144	0.463048	FALSE	0.994877	6.94948	164	0		0	0
FALSE	103	rs9265954	NELFE	ENSG00000204356	FALSE	28214	FALSE	0.742913	0.170876	FALSE	0.957458	4.16278	164	0		0	0
FALSE	103	rs9265954	SKIC2	ENSG00000204351	FALSE	35243	FALSE	0.798394	0.218134	FALSE	0.954522	4.06908	164	0		0	0
FALSE	103	rs9265954	SLC44A4	ENSG00000204385	FALSE	44827	FALSE	0.28433	-0.14804	FALSE	0.994186	6.76642	164	0		0	0
FALSE	103	rs9265954	DXO	ENSG00000204348	FALSE	45937	FALSE	0.795017	0.214346	FALSE	0.695469	1.65367	164	0		0	0
FALSE	103	rs9265954	STK19	ENSG00000204344	FALSE	47218	FALSE	0.674806	0.123919	FALSE	0.989177	6.11064	164	0		0	0
FALSE	103	rs9265954	C4A	ENSG00000244731	FALSE	58184	FALSE	0.132281	-0.264482	FALSE	0.590294	1.2315	164	0		0	0
FALSE	103	rs9265954	NEU1	ENSG00000204386	FALSE	60968	FALSE	0.807863	0.226083	FALSE	0.991653	6.39488	164	0		0	0
FALSE	103	rs9265954	AL645922.1	ENSG00000268923	FALSE	82295	FALSE			FALSE			164	0		0	0
FALSE	103	rs9265954	C4B	ENSG00000224389	FALSE	90922	FALSE	0.303987	-0.133906	FALSE	0.926717	3.41026	164	0		0	0
FALSE	103	rs9265954	HSPA1B	ENSG00000204388	FALSE	93619	FALSE	0.747841	0.175027	FALSE	0.968223	4.6137	164	0		0	0	0.0661027
FALSE	103	rs9265954	HSPA1A	ENSG00000204389	FALSE	105927	FALSE	0.608416	0.0811855	FALSE	0.991422	6.3649	164	0		0	0	0.0661027
FALSE	103	rs9265954	HSPA1L	ENSG00000204390	FALSE	108590	FALSE	0.886268	0.317788	FALSE	0.947384	3.84812	164	0		0	0	0.0661027
FALSE	103	rs9265954	CYP21A2	ENSG00000231852	FALSE	114454	FALSE	0.204817	-0.203013	FALSE	0.966726	4.538	164	0		0	0
FALSE	103	rs9265954	LSM2	ENSG00000204392	FALSE	116907	FALSE	0.640975	0.101921	FALSE	0.993552	6.66438	164	0		0	0	0.0661027
FALSE	103	rs9265954	TNXB	ENSG00000168477	FALSE	117280	FALSE	0.0629014	-0.355902	FALSE	0.995855	7.17796	164	0		0	0
FALSE	103	rs9265954	VARS1	ENSG00000204394	FALSE	128121	FALSE	0.59258	0.069938	FALSE	0.993265	6.61076	164	0		0	0	0.0661027
FALSE	103	rs9265954	VWA7	ENSG00000204396	FALSE	146545	FALSE	0.304042	-0.133893	FALSE	0.977664	5.11311	164	0		0	0	0.0661027
FALSE	103	rs9265954	MSH5-SAPCD1	ENSG00000255152	FALSE	159022	FALSE			FALSE			164	0		0	0
FALSE	103	rs9265954	SAPCD1	ENSG00000228727	FALSE	159023	FALSE	0.188538	-0.215148	FALSE	0.613494	1.32069	164	0		0	0	0.0661027
FALSE	103	rs9265954	MSH5	ENSG00000204410	FALSE	161197	FALSE	0.37536	-0.0806821	FALSE	0.992862	6.56181	164	0		0	0	0.0661027
FALSE	103	rs9265954	CLIC1	ENSG00000213719	FALSE	184110	FALSE	0.603488	0.0777818	FALSE	0.997007	7.42595	164	0		0	0	0.0661027
FALSE	103	rs9265954	ATF6B	ENSG00000213676	FALSE	191391	FALSE	0.756478	0.181661	FALSE	0.98509	5.6271	164	0		0	0
FALSE	103	rs9265954	DDAH2	ENSG00000213722	FALSE	193256	FALSE	0.668439	0.119768	FALSE	0.994819	6.87532	164	0		0	0	0.0661027
FALSE	103	rs9265954	MPIG6B	ENSG00000204420	FALSE	197159	FALSE	0.421207	-0.0480278	FALSE	0.968453	4.61818	164	0		0	0	0.0661027
FALSE	103	rs9265954	LY6G6C	ENSG00000204421	FALSE	202127	FALSE	0.113344	-0.284285	FALSE	0.977203	5.08991	164	0		0	0	0.0661027
FALSE	103	rs9265954	FKBPL	ENSG00000204315	FALSE	204834	FALSE	0.58361	0.0631964	FALSE	0.887341	2.88502	164	0		0	0
FALSE	103	rs9265954	LY6G6D	ENSG00000244355	FALSE	205954	FALSE	0.334385	-0.110687	FALSE	0.802602	2.19465	164	0		0	0	0.0661027
FALSE	103	rs9265954	LY6G6F-LY6G6D	ENSG00000250641	FALSE	205955	FALSE	0.275028	-0.154243	FALSE	0.951644	3.9785	164	0		0	0
FALSE	103	rs9265954	LY6G6F	ENSG00000204424	FALSE	213194	FALSE	0.261683	-0.163347	FALSE	0.973404	4.88177	164	0		0	0	0.0661027
FALSE	103	rs9265954	ABHD16A	ENSG00000204427	FALSE	220517	FALSE	0.874086	0.302165	FALSE	0.909101	3.15343	164	0		0	0	0.0661027
FALSE	103	rs9265954	PRRT1	ENSG00000204314	FALSE	224486	FALSE	0.833112	0.253893	FALSE	0.989753	6.16573	164	0		0	0
FALSE	103	rs9265954	ENSG00000285085	ENSG00000285085	FALSE	226622	FALSE			FALSE			164	0		0	0
FALSE	103	rs9265954	PPT2	ENSG00000221988	FALSE	229568	FALSE	0.616888	0.0867503	TRUE	0.998618	7.86807	164	0		0	0
FALSE	103	rs9265954	PPT2-EGFL8	ENSG00000258388	FALSE	229972	FALSE			FALSE			164	0		0	0
FALSE	103	rs9265954	LY6G5C	ENSG00000204428	FALSE	239833	FALSE	0.360908	-0.0902545	FALSE	0.725577	1.78335	164	0		0	0	0.151972
FALSE	103	rs9265954	EGFL8	ENSG00000241404	FALSE	240722	FALSE	0.492248	0.00142468	FALSE	0.994531	6.82016	164	0		0	0
FALSE	103	rs9265954	AGPAT1	ENSG00000204310	FALSE	244339	FALSE	0.843522	0.265885	FALSE	0.998503	7.83566	164	0		0	0
FALSE	103	rs9265954	LY6G5B	ENSG00000240053	FALSE	250097	FALSE	0.344906	-0.103068	FALSE	0.977376	5.09316	164	0		0	0	0.0661027
FALSE	103	rs9265954	ENSG00000263020	ENSG00000263020	FALSE	250327	FALSE			FALSE			164	0		0	0
FALSE	103	rs9265954	CSNK2B	ENSG00000204435	FALSE	253530	FALSE	0.674972	0.124038	FALSE	0.996431	7.28455	164	0		0	0	0.161738
FALSE	103	rs9265954	RNF5	ENSG00000204308	FALSE	254532	FALSE	0.420986	-0.0480521	FALSE	0.987508	5.84027	164	0		0	0
FALSE	103	rs9265954	AGER	ENSG00000204305	FALSE	257095	FALSE	0.73206	0.163009	FALSE	0.994761	6.86952	164	0		0	0
FALSE	103	rs9265954	GPANK1	ENSG00000204438	FALSE	257590	FALSE	0.778239	0.199485	FALSE	0.990041	6.19322	164	0		0	0	0.0661027
FALSE	103	rs9265954	PBX2	ENSG00000204304	FALSE	260860	FALSE	0.869712	0.296917	FALSE	0.99597	7.21433	164	0		0	0
FALSE	103	rs9265954	C6orf47	ENSG00000204439	FALSE	263095	FALSE	0.605205	0.0791574	FALSE	0.809971	2.23809	164	0		0	0	0.0661027
FALSE	103	rs9265954	APOM	ENSG00000204444	FALSE	265663	FALSE	0.427852	-0.0427121	FALSE	0.994071	6.73383	164	0		0	0	0.0661027
FALSE	103	rs9265954	GPSM3	ENSG00000213654	FALSE	266893	FALSE	0.566888	0.0526519	FALSE	0.996258	7.27205	164	0		0	0
FALSE	103	rs9265954	NOTCH4	ENSG00000204301	FALSE	270970	FALSE	0.103045	-0.296511	FALSE	0.995798	7.12034	164	0		0	0
FALSE	103	rs9265954	BAG6	ENSG00000204463	FALSE	271168	FALSE	0.746733	0.173982	FALSE	0.994992	6.9701	164	0		0	0	0.147005
FALSE	103	rs9265954	PRRC2A	ENSG00000204469	FALSE	286102	FALSE	0.94402	0.436623	FALSE	0.995222	6.98396	164	0		0	0	0.147005
FALSE	103	rs9265954	ENSG00000289282	ENSG00000289282	FALSE	298374	FALSE			FALSE			164	0		0	0	0.0661027
FALSE	103	rs9265954	ENSG00000291302	ENSG00000291302	FALSE	301013	FALSE			FALSE			164	0		0	0
FALSE	103	rs9265954	AIF1	ENSG00000204472	FALSE	306852	FALSE	0.102159	-0.297439	FALSE	0.979391	5.24653	164	0		0	0	0.0661027
FALSE	103	rs9265954	NCR3	ENSG00000204475	FALSE	330867	FALSE	0.30072	-0.136369	FALSE	0.977434	5.09983	164	0		0	0	0.0661027
FALSE	103	rs9265954	LST1	ENSG00000204482	FALSE	334964	FALSE	0.182337	-0.221051	FALSE	0.827529	2.3596	164	0		0	0	0.0661027
FALSE	103	rs9265954	LTB	ENSG00000227507	FALSE	341351	FALSE	0.393079	-0.0673402	FALSE			164	0		0	0	0.0661027
FALSE	103	rs9265954	TNF	ENSG00000232810	FALSE	345537	FALSE	0.0325028	-0.443156	FALSE	0.0865235	-0.756121	164	0		0	0	0.0661027
FALSE	103	rs9265954	LTA	ENSG00000226979	FALSE	349549	FALSE	0.454264	-0.0242433	FALSE	0.702896	1.68802	164	0		0	0	0.0661027
FALSE	103	rs9265954	TSBP1	ENSG00000204296	FALSE	364653	FALSE	0.390532	-0.0690581	FALSE	0.991192	6.34919	164	0		0	0
FALSE	103	rs9265954	NFKBIL1	ENSG00000204498	FALSE	365044	FALSE	0.745127	0.172984	FALSE	0.868804	2.70114	164	0		0	0	0.0661027
FALSE	103	rs9265954	ATP6V1G2	ENSG00000213760	FALSE	375446	FALSE	0.882447	0.312034	FALSE	0.985896	5.71239	164	0		0	0	0.151972
FALSE	103	rs9265954	ATP6V1G2-DDX39B	ENSG00000254870	FALSE	377265	FALSE			FALSE			164	0		0	0
FALSE	103	rs9265954	DDX39B	ENSG00000198563	FALSE	381425	FALSE	0.765393	0.188593	FALSE	0.960451	4.26942	164	0		0	0	0.147005
FALSE	103	rs9265954	MCCD1	ENSG00000204511	FALSE	393641	FALSE	0.298283	-0.138198	FALSE	0.881009	2.81724	164	0		0	0	0.0661027
FALSE	103	rs9265954	MICB	ENSG00000204516	FALSE	412749	FALSE	0.334773	-0.110085	FALSE	0.98935	6.11956	164	0		0	0	0.0661027
FALSE	103	rs9265954	BTNL2	ENSG00000204290	FALSE	469466	FALSE	0.256257	-0.166742	FALSE	0.811755	2.24798	164	0		0	0
FALSE	103	rs9265954	MICA	ENSG00000204520	FALSE	508558	FALSE	0.190199	-0.213727	FALSE	0.956306	4.11614	164	0		0	0	0.0661027
FALSE	103	rs9265954	HLA-DRA	ENSG00000204287	FALSE	516005	FALSE	0.041639	-0.408259	FALSE	0.992804	6.55436	164	0		0	0
FALSE	103	rs9265954	HLA-B	ENSG00000234745	FALSE	556806	FALSE	0.0900886	-0.31278	FALSE	0.996373	7.28238	164	0		0	0	0.161738
FALSE	103	rs9265954	HLA-DRB5	ENSG00000198502	FALSE	593480	FALSE	0.172148	-0.229142	FALSE	0.31685	0.30403	164	0		0	0	0.0661027
FALSE	103	rs9265954	HLA-C	ENSG00000204525	FALSE	651743	FALSE	0.153488	-0.24508	FALSE	0.97657	5.05118	164	0		0	0	0.0661027
FALSE	103	rs9265954	HLA-DRB1	ENSG00000196126	FALSE	654029	FALSE	0.0660022	-0.350481	FALSE	0.976513	5.04845	164	0		0	0	0.161738
FALSE	103	rs9265954	HLA-DQA1	ENSG00000196735	FALSE	704306	FALSE	0.260244	-0.16448	FALSE	0.993437	6.64533	164	0		0	0	0.0661027
FALSE	103	rs9265954	HLA-DQB1	ENSG00000179344	FALSE	735594	FALSE	0.349391	-0.0994993	FALSE	0.987047	5.78945	164	0		0	0	0.0661027
FALSE	103	rs9265954	POU5F1	ENSG00000204531	FALSE	743142	FALSE	0.220875	-0.190637	FALSE	0.991135	6.34791	164	0		0	0	0.0661027
FALSE	103	rs9265954	TCF19	ENSG00000137310	FALSE	756714	FALSE	0.394961	-0.0662876	FALSE	0.979679	5.26064	164	0		0	0	0.0661027
FALSE	103	rs9265954	CCHCR1	ENSG00000204536	FALSE	765635	FALSE	0.695515	0.138003	FALSE	0.990098	6.20565	164	0		0	0	0.0661027
FALSE	103	rs9265954	PSORS1C1	ENSG00000204540	FALSE	783781	FALSE	0.202326	-0.20495	FALSE	0.971792	4.82058	164	0		0	0	0.0661027
FALSE	103	rs9265954	PSORS1C2	ENSG00000204538	FALSE	784807	FALSE	0.0957918	-0.304387	FALSE	0.978873	5.18091	164	0		0	0	0.0661027
FALSE	103	rs9265954	CDSN	ENSG00000204539	FALSE	803427	FALSE	0.051052	-0.38266	FALSE	0.965287	4.47683	164	0		0	0	0.0661027
FALSE	103	rs9265954	C6orf15	ENSG00000204542	FALSE	811298	FALSE	0.0464563	-0.394259	FALSE	0.990789	6.28659	164	0		0	0	0.0661027
FALSE	103	rs9265954	HLA-DQA2	ENSG00000237541	FALSE	817518	FALSE	0.309358	-0.12947	FALSE	0.964539	4.43297	164	0		0	0	0.0661027
FALSE	103	rs9265954	HLA-DQB2	ENSG00000232629	FALSE	832225	FALSE	0.0928571	-0.308325	FALSE	0.962293	4.34512	164	0		0	0	0.0661027
FALSE	103	rs9265954	HCG22	ENSG00000228789	FALSE	863983	FALSE			FALSE			164	0		0	0
FALSE	103	rs9265954	MUC22	ENSG00000261272	FALSE	888471	FALSE	0.124308	-0.273132	FALSE	0.982787	5.50477	164	0		0	0	0.0661027
FALSE	103	rs9265954	HLA-DOB	ENSG00000241106	FALSE	888890	FALSE	0.275249	-0.154084	FALSE	0.788441	2.11087	164	0		0	0	0.0661027
FALSE	103	rs9265954	ENSG00000250264	ENSG00000250264	FALSE	889894	FALSE	0.140698	-0.256393	FALSE	0.875712	2.76616	164	0		0	0
FALSE	103	rs9265954	TAP2	ENSG00000204267	FALSE	897960	FALSE	0.358527	-0.0921224	FALSE	0.888953	2.90605	164	0		0	0	0.0661027
FALSE	103	rs9265954	PSMB8	ENSG00000204264	FALSE	916844	FALSE	0.064175	-0.353791	FALSE	0.712509	1.7266	164	0		0	0	0.0661027
FALSE	103	rs9265954	PSMB9	ENSG00000240065	FALSE	920263	FALSE	0.0418605	-0.406612	FALSE	0.86253	2.64109	164	0		0	0	0.0661027
FALSE	103	rs9265954	TAP1	ENSG00000168394	FALSE	921336	FALSE	0.828571	0.249314	FALSE	0.794197	2.14339	164	0		0	0	0.0661027
FALSE	103	rs9265954	MUC21	ENSG00000204544	FALSE	933970	FALSE	0.0149502	-0.547767	FALSE	0.930919	3.4775	164	0		0	0	0.0661027
FALSE	103	rs9265954	SFTA2	ENSG00000196260	FALSE	968237	FALSE	0.283056	-0.148719	FALSE	0.996604	7.32918	164	0		0	0	0.0661027
FALSE	103	rs9265954	MUCL3	ENSG00000168631	FALSE	969652	FALSE	0.308084	-0.130582	FALSE	0.996546	7.31258	164	0		0	0	0.0661027
FALSE	103	rs9265954	VARS2	ENSG00000137411	FALSE	997414	FALSE	0.641085	0.102149	FALSE	0.950032	3.90949	164	0		0	0	0.0661027
FALSE	103	rs9265954	GTF2H4	ENSG00000213780	FALSE	1009767	FALSE	0.428904	-0.0417416	FALSE	0.979506	5.25058	164	0		0	0	0.0661027
FALSE	103	rs9265954	HLA-DMB	ENSG00000242574	FALSE	1010756	FALSE	0.151606	-0.246984	FALSE	0.917794	3.27436	164	0		0	0	0.0661027
FALSE	103	rs9265954	ENSG00000248993	ENSG00000248993	FALSE	1013491	FALSE			FALSE			164	0		0	0
FALSE	103	rs9265954	DDR1	ENSG00000204580	FALSE	1023717	FALSE	0.400221	-0.0625207	FALSE	0.99148	6.37759	164	0		0	0	0.0661027
FALSE	103	rs9265954	HLA-DMA	ENSG00000204257	FALSE	1024740	FALSE	0.586877	0.0657739	FALSE	0.984054	5.57637	164	0		0	0	0.0661027
FALSE	103	rs9265954	BRD2	ENSG00000204256	FALSE	1044721	FALSE	0.933555	0.406335	FALSE	0.966553	4.52025	164	0		0	0	0.147005
FALSE	103	rs9265954	HLA-DOA	ENSG00000204252	FALSE	1080309	FALSE	0.285714	-0.147312	FALSE	0.814403	2.26341	164	0		0	0	0.0661027
FALSE	103	rs9265954	HLA-DPA1	ENSG00000231389	FALSE	1140696	FALSE	0.0552602	-0.370262	FALSE	0.869322	2.70627	164	0		0	0	0.0661027
FALSE	103	rs9265954	HLA-DPB1	ENSG00000223865	FALSE	1152117	FALSE	0.163621	-0.235794	FALSE	0.844741	2.49207	164	0		0	0	0.0661027
FALSE	103	rs9265954	IER3	ENSG00000137331	FALSE	1179325	FALSE	0.06567	-0.350844	FALSE	0.929768	3.45581	164	0		0	0
FALSE	103	rs9265954	FLOT1	ENSG00000137312	FALSE	1181141	FALSE	0.803101	0.221803	FALSE	0.954695	4.0747	164	0		0	0
FALSE	103	rs9265954	TUBB	ENSG00000196230	FALSE	1198335	FALSE	0.715282	0.150756	FALSE	0.984975	5.61795	164	0		0	0
FALSE	103	rs9265954	MDC1	ENSG00000137337	FALSE	1206426	FALSE	0.783112	0.204212	FALSE	0.570491	1.16352	164	0		0	0
FALSE	103	rs9265954	NRM	ENSG00000137404	FALSE	1232453	FALSE	0.512957	0.0156036	FALSE	0.960336	4.26456	164	0		0	0
FALSE	103	rs9265954	PPP1R18	ENSG00000146112	FALSE	1235978	FALSE	0.438317	-0.0355689	FALSE	0.948247	3.86726	164	0		0	0
FALSE	103	rs9265954	COL11A2	ENSG00000204248	FALSE	1238808	FALSE	0.313621	-0.126883	FALSE	0.956019	4.106	164	0		0	0	0.161738
FALSE	103	rs9265954	DHX16	ENSG00000204560	FALSE	1250867	FALSE	0.434607	-0.038083	FALSE	0.61856	1.33979	164	0		0	0
FALSE	103	rs9265954	RXRB	ENSG00000204231	FALSE	1269715	FALSE	0.8567	0.280939	FALSE	0.789822	2.12051	164	0		0	0	0.147005
FALSE	103	rs9265954	C6orf136	ENSG00000204564	FALSE	1270663	FALSE	0.768494	0.191109	FALSE	0.995107	6.9763	164	0		0	0
FALSE	103	rs9265954	SLC39A7	ENSG00000112473	FALSE	1276432	FALSE	0.687209	0.132109	FALSE	0.545622	1.06839	164	0		0	0	0.0661027
FALSE	103	rs9265954	ATAT1	ENSG00000137343	FALSE	1277050	FALSE	0.839922	0.260955	FALSE	0.957861	4.17788	164	0		0	0
FALSE	103	rs9265954	HSD17B8	ENSG00000204228	FALSE	1280782	FALSE	0.450111	-0.0275748	FALSE	0.840366	2.46269	164	0		0	0	0.0661027
FALSE	103	rs9265954	RING1	ENSG00000204227	FALSE	1284627	FALSE	0.954983	0.475065	FALSE	0.860342	2.61996	164	0		0	0	0.0661027
FALSE	103	rs9265954	MRPS18B	ENSG00000204568	FALSE	1297478	FALSE	0.502492	0.00890322	FALSE	0.621553	1.35001	164	0		0	0
FALSE	103	rs9265954	PPP1R10	ENSG00000204569	FALSE	1305261	FALSE	0.918217	0.370846	FALSE	0.692361	1.64209	164	0		0	0
FALSE	103	rs9265954	VPS52	ENSG00000223501	FALSE	1326399	FALSE	0.509302	0.0132386	FALSE	0.588452	1.22708	164	0		0	0	0.0661027
FALSE	103	rs9265954	ABCF1	ENSG00000204574	FALSE	1326694	FALSE	0.849612	0.273213	FALSE	0.817282	2.28382	164	0		0	0
FALSE	103	rs9265954	RPS18	ENSG00000231500	FALSE	1348202	FALSE	0.498007	0.00564656	FALSE	0.585171	1.21579	164	0		0	0	0.0661027
FALSE	103	rs9265954	B3GALT4	ENSG00000235863	FALSE	1353250	FALSE	0.777796	0.199211	FALSE	0.935294	3.56694	164	0		0	0	0.0661027
FALSE	103	rs9265954	WDR46	ENSG00000227057	FALSE	1355235	FALSE	0.517553	0.018628	FALSE	0.967532	4.57549	164	0		0	0	0.0661027
FALSE	103	rs9265954	PRR3	ENSG00000204576	FALSE	1360150	FALSE	0.666058	0.118615	FALSE	0.118185	-0.562136	164	0		0	0
FALSE	103	rs9265954	PFDN6	ENSG00000204220	FALSE	1365429	FALSE	0.428627	-0.0420721	FALSE	0.952507	4.00156	164	0		0	0	0.0661027
FALSE	103	rs9265954	GNL1	ENSG00000204590	FALSE	1367384	FALSE	0.927796	0.391755	FALSE	0.961833	4.32131	164	0		0	0
FALSE	103	rs9265954	RGL2	ENSG00000237441	FALSE	1367781	FALSE	0.707697	0.145727	FALSE	0.725289	1.7826	164	0		0	0	0.0661027
FALSE	103	rs9265954	TAPBP	ENSG00000231925	FALSE	1375821	FALSE	0.678959	0.12611	FALSE	0.975822	5.02958	164	0		0	0	0.0661027
FALSE	103	rs9265954	ZBTB22	ENSG00000236104	FALSE	1390533	FALSE	0.613455	0.0843244	FALSE	0.980139	5.30501	164	0		0	0	0.0661027
FALSE	103	rs9265954	DAXX	ENSG00000204209	FALSE	1394685	FALSE	0.797231	0.216592	FALSE	0.969029	4.65863	164	0		0	0	0.0661027
FALSE	103	rs9265954	ENSG00000285064	ENSG00000285064	FALSE	1397513	FALSE			FALSE			164	0		0	0
FALSE	103	rs9265954	SMIM40	ENSG00000286920	FALSE	1399755	FALSE			FALSE			164	0		0	0	0.0661027
FALSE	103	rs9265954	HLA-E	ENSG00000204592	FALSE	1429679	FALSE	0.0174972	-0.528744	FALSE	0.561856	1.12698	164	0		0	0
FALSE	103	rs9265954	KIFC1	ENSG00000237649	FALSE	1467950	FALSE	0.179956	-0.222854	FALSE	0.994358	6.78907	164	0		0	0	0.0661027
FALSE	103	rs9265954	PHF1	ENSG00000112511	FALSE	1486526	FALSE	0.904374	0.34541	FALSE	0.987163	5.81054	164	0		0	0	0.147005
FALSE	103	rs9265954	CUTA	ENSG00000112514	FALSE	1492569	FALSE	0.624529	0.0915269	FALSE	0.850728	2.5346	164	0		0	0	0.0661027
FALSE	103	rs9265954	SYNGAP1	ENSG00000197283	FALSE	1495788	TRUE	0.967885	0.540516	FALSE	0.996661	7.35148	164	0		0	0	0.543253
FALSE	103	rs9265954	ZBTB9	ENSG00000213588	FALSE	1530097	FALSE	0.309081	-0.129695	FALSE	0.99315	6.59174	164	0		0	0	0.0661027
FALSE	103	rs9265954	RPP21	ENSG00000241370	FALSE	1576989	FALSE	0.632835	0.0966443	FALSE	0.915837	3.24747	164	0		0	0	0.0661027
FALSE	103	rs9265954	TRIM39-RPP21	ENSG00000248167	FALSE	1577019	FALSE			FALSE			164	0		0	0
FALSE	103	rs9265954	TRIM39	ENSG00000204599	FALSE	1580144	FALSE	0.79474	0.214122	FALSE	0.988487	6.01611	164	0		0	0	0.147005
FALSE	103	rs9265954	BAK1	ENSG00000030110	FALSE	1648674	FALSE	0.709247	0.147031	FALSE	0.959415	4.23336	164	0		0	0	0.0661027
FALSE	103	rs9265954	ITPR3	ENSG00000096433	FALSE	1696492	FALSE	0.732281	0.16312	FALSE	0.991941	6.41517	164	0		0	0	0.0661027
FALSE	103	rs9265954	TRIM26	ENSG00000234127	FALSE	1710446	FALSE	0.377409	-0.0790158	FALSE	0.98958	6.12988	164	0		0	0	0.0661027
FALSE	103	rs9265954	TRIM15	ENSG00000204610	FALSE	1751180	FALSE	0.201329	-0.205605	FALSE	0.94462	3.78411	164	0		0	0	0.0661027
FALSE	103	rs9265954	TRIM10	ENSG00000204613	FALSE	1762662	FALSE	0.0849945	-0.31936	FALSE	0.956479	4.12817	164	0		0	0	0.0661027
FALSE	103	rs9265954	UQCC2	ENSG00000137288	FALSE	1770420	FALSE	0.594795	0.0713098	FALSE	0.96592	4.49961	164	0		0	0	0.0661027
FALSE	103	rs9265954	TRIM40	ENSG00000204614	FALSE	1775138	FALSE	0.214286	-0.195142	FALSE	0.757987	1.9412	164	0		0	0	0.0661027
FALSE	103	rs9265954	IP6K3	ENSG00000161896	FALSE	1797789	FALSE	0.374695	-0.0809267	FALSE	0.985263	5.66088	164	0		0	0	0.151972
FALSE	103	rs9265954	TRIM31	ENSG00000204616	FALSE	1810783	FALSE	0.300388	-0.136501	FALSE	0.998561	7.8559	164	0		0	0	0.0661027
FALSE	103	rs9265954	LEMD2	ENSG00000161904	FALSE	1847329	FALSE	0.881008	0.310038	FALSE	0.973864	4.89943	164	0		0	0	0.0661027
FALSE	103	rs9265954	MLN	ENSG00000096395	FALSE	1870800	FALSE	0.0996678	-0.299904	FALSE	0.962524	4.36033	164	0		0	0	0.0661027
FALSE	103	rs9265954	GRM4	ENSG00000124493	FALSE	2094770	FALSE	0.743632	0.171483	FALSE	0.939382	3.66346	164	0		0	0
FALSE	103	rs9265954	HMGA1	ENSG00000137309	FALSE	2313000	FALSE	0.906811	0.349072	FALSE	0.647286	1.45192	164	0		0	0
FALSE	103	rs9265954	SMIM29	ENSG00000186577	FALSE	2322508	FALSE	0.500221	0.00732597	FALSE	0.569052	1.15535	164	0		0	0
FALSE	103	rs9265954	NUDT3	ENSG00000272325	FALSE	2355806	FALSE	0.886988	0.318449	FALSE	0.543722	1.06231	164	0		0	0
FALSE	103	rs9265954	RPS10-NUDT3	ENSG00000270800	FALSE	2361014	FALSE			FALSE			164	0		0	0
FALSE	104	rs9461856	SYNGAP1	ENSG00000197283	TRUE	0	TRUE	0.967885	0.540516	TRUE	0.996661	7.35148	25	0		0	0	0.543253
FALSE	104	rs9461856	CUTA	ENSG00000112514	FALSE	9105	FALSE	0.624529	0.0915269	FALSE	0.850728	2.5346	25	0		0	0	0.0661027
FALSE	104	rs9461856	PHF1	ENSG00000112511	FALSE	10969	FALSE	0.904374	0.34541	FALSE	0.987163	5.81054	25	0		0	0	0.147005
FALSE	104	rs9461856	KIFC1	ENSG00000237649	FALSE	17526	FALSE	0.179956	-0.222854	FALSE	0.994358	6.78907	25	0		0	0	0.0661027
FALSE	104	rs9461856	ZBTB9	ENSG00000213588	FALSE	26548	FALSE	0.309081	-0.129695	FALSE	0.99315	6.59174	25	0		0	0	0.0661027
FALSE	104	rs9461856	ENSG00000285064	ENSG00000285064	FALSE	98136	FALSE			FALSE			25	0		0	0
FALSE	104	rs9461856	SMIM40	ENSG00000286920	FALSE	98143	FALSE			FALSE			25	0		0	0	0.0661027
FALSE	104	rs9461856	DAXX	ENSG00000204209	FALSE	104406	FALSE	0.797231	0.216592	FALSE	0.969029	4.65863	25	0		0	0	0.0661027
FALSE	104	rs9461856	ZBTB22	ENSG00000236104	FALSE	109480	FALSE	0.613455	0.0843244	FALSE	0.980139	5.30501	25	0		0	0	0.0661027
FALSE	104	rs9461856	TAPBP	ENSG00000231925	FALSE	113138	FALSE	0.678959	0.12611	FALSE	0.975822	5.02958	25	0		0	0	0.0661027
FALSE	104	rs9461856	RGL2	ENSG00000237441	FALSE	128480	FALSE	0.707697	0.145727	FALSE	0.725289	1.7826	25	0		0	0	0.0661027
FALSE	104	rs9461856	PFDN6	ENSG00000204220	FALSE	129021	FALSE	0.428627	-0.0420721	FALSE	0.952507	4.00156	25	0		0	0	0.0661027
FALSE	104	rs9461856	WDR46	ENSG00000227057	FALSE	138175	FALSE	0.517553	0.018628	FALSE	0.967532	4.57549	25	0		0	0	0.0661027
FALSE	104	rs9461856	B3GALT4	ENSG00000235863	FALSE	142590	FALSE	0.777796	0.199211	FALSE	0.935294	3.56694	25	0		0	0	0.0661027
FALSE	104	rs9461856	BAK1	ENSG00000030110	FALSE	145125	FALSE	0.709247	0.147031	FALSE	0.959415	4.23336	25	0		0	0	0.0661027
FALSE	104	rs9461856	RPS18	ENSG00000231500	FALSE	150911	FALSE	0.498007	0.00564656	FALSE	0.585171	1.21579	25	0		0	0	0.0661027
FALSE	104	rs9461856	VPS52	ENSG00000223501	FALSE	155375	FALSE	0.509302	0.0132386	FALSE	0.588452	1.22708	25	0		0	0	0.0661027
FALSE	104	rs9461856	ITPR3	ENSG00000096433	FALSE	192943	FALSE	0.732281	0.16312	FALSE	0.991941	6.41517	25	0		0	0	0.0661027
FALSE	104	rs9461856	RING1	ENSG00000204227	FALSE	214700	FALSE	0.954983	0.475065	FALSE	0.860342	2.61996	25	0		0	0	0.0661027
FALSE	104	rs9461856	HSD17B8	ENSG00000204228	FALSE	220591	FALSE	0.450111	-0.0275748	FALSE	0.840366	2.46269	25	0		0	0	0.0661027
FALSE	104	rs9461856	SLC39A7	ENSG00000112473	FALSE	222983	FALSE	0.687209	0.132109	FALSE	0.545622	1.06839	25	0		0	0	0.0661027
FALSE	104	rs9461856	RXRB	ENSG00000204231	FALSE	226757	FALSE	0.8567	0.280939	FALSE	0.789822	2.12051	25	0		0	0	0.147005
FALSE	104	rs9461856	COL11A2	ENSG00000204248	FALSE	234923	FALSE	0.313621	-0.126883	FALSE	0.956019	4.106	25	0		0	0	0.161738
FALSE	104	rs9461856	UQCC2	ENSG00000137288	FALSE	266871	FALSE	0.594795	0.0713098	FALSE	0.96592	4.49961	25	0		0	0	0.0661027
FALSE	104	rs9461856	IP6K3	ENSG00000161896	FALSE	294240	FALSE	0.374695	-0.0809267	FALSE	0.985263	5.66088	25	0		0	0	0.151972
FALSE	105	rs9276931	ITPR3	ENSG00000096433	TRUE	12371	FALSE	0.732281	0.16312	FALSE	0.991941	6.41517	299	0		0	0	0.0661027
FALSE	105	rs9276931	BAK1	ENSG00000030110	FALSE	27701	FALSE	0.709247	0.147031	FALSE	0.959415	4.23336	299	0		0	0	0.0661027
FALSE	105	rs9276931	UQCC2	ENSG00000137288	FALSE	86299	FALSE	0.594795	0.0713098	FALSE	0.96592	4.49961	299	0		0	0	0.0661027
FALSE	105	rs9276931	IP6K3	ENSG00000161896	FALSE	113668	FALSE	0.374695	-0.0809267	FALSE	0.985263	5.66088	299	0		0	0	0.151972
FALSE	105	rs9276931	ZBTB9	ENSG00000213588	FALSE	150450	FALSE	0.309081	-0.129695	FALSE	0.99315	6.59174	299	0		0	0	0.0661027
FALSE	105	rs9276931	SYNGAP1	ENSG00000197283	FALSE	154305	FALSE	0.967885	0.540516	FALSE	0.996661	7.35148	299	0		0	0	0.543253
FALSE	105	rs9276931	LEMD2	ENSG00000161904	FALSE	163208	FALSE	0.881008	0.310038	FALSE	0.973864	4.89943	299	0		0	0	0.0661027
FALSE	105	rs9276931	MLN	ENSG00000096395	FALSE	186679	FALSE	0.0996678	-0.299904	FALSE	0.962524	4.36033	299	0		0	0	0.0661027
FALSE	105	rs9276931	CUTA	ENSG00000112514	FALSE	189677	FALSE	0.624529	0.0915269	FALSE	0.850728	2.5346	299	0		0	0	0.0661027
FALSE	105	rs9276931	PHF1	ENSG00000112511	FALSE	191541	FALSE	0.904374	0.34541	FALSE	0.987163	5.81054	299	0		0	0	0.147005
FALSE	105	rs9276931	KIFC1	ENSG00000237649	FALSE	198098	FALSE	0.179956	-0.222854	FALSE	0.994358	6.78907	299	0		0	0	0.0661027
FALSE	105	rs9276931	ENSG00000285064	ENSG00000285064	FALSE	278708	FALSE			FALSE			299	0		0	0
FALSE	105	rs9276931	SMIM40	ENSG00000286920	FALSE	278715	FALSE			FALSE			299	0		0	0	0.0661027
FALSE	105	rs9276931	DAXX	ENSG00000204209	FALSE	284978	FALSE	0.797231	0.216592	FALSE	0.969029	4.65863	299	0		0	0	0.0661027
FALSE	105	rs9276931	ZBTB22	ENSG00000236104	FALSE	290052	FALSE	0.613455	0.0843244	FALSE	0.980139	5.30501	299	0		0	0	0.0661027
FALSE	105	rs9276931	TAPBP	ENSG00000231925	FALSE	293710	FALSE	0.678959	0.12611	FALSE	0.975822	5.02958	299	0		0	0	0.0661027
FALSE	105	rs9276931	RGL2	ENSG00000237441	FALSE	309052	FALSE	0.707697	0.145727	FALSE	0.725289	1.7826	299	0		0	0	0.0661027
FALSE	105	rs9276931	PFDN6	ENSG00000204220	FALSE	309593	FALSE	0.428627	-0.0420721	FALSE	0.952507	4.00156	299	0		0	0	0.0661027
FALSE	105	rs9276931	WDR46	ENSG00000227057	FALSE	318747	FALSE	0.517553	0.018628	FALSE	0.967532	4.57549	299	0		0	0	0.0661027
FALSE	105	rs9276931	B3GALT4	ENSG00000235863	FALSE	323162	FALSE	0.777796	0.199211	FALSE	0.935294	3.56694	299	0		0	0	0.0661027
FALSE	105	rs9276931	RPS18	ENSG00000231500	FALSE	331483	FALSE	0.498007	0.00564656	FALSE	0.585171	1.21579	299	0		0	0	0.0661027
FALSE	105	rs9276931	VPS52	ENSG00000223501	FALSE	335947	FALSE	0.509302	0.0132386	FALSE	0.588452	1.22708	299	0		0	0	0.0661027
FALSE	105	rs9276931	RING1	ENSG00000204227	FALSE	395272	FALSE	0.954983	0.475065	FALSE	0.860342	2.61996	299	0		0	0	0.0661027
FALSE	105	rs9276931	HSD17B8	ENSG00000204228	FALSE	401163	FALSE	0.450111	-0.0275748	FALSE	0.840366	2.46269	299	0		0	0	0.0661027
FALSE	105	rs9276931	SLC39A7	ENSG00000112473	FALSE	403555	FALSE	0.687209	0.132109	FALSE	0.545622	1.06839	299	0		0	0	0.0661027
FALSE	105	rs9276931	RXRB	ENSG00000204231	FALSE	407329	FALSE	0.8567	0.280939	FALSE	0.789822	2.12051	299	0		0	0	0.147005
FALSE	105	rs9276931	GRM4	ENSG00000124493	FALSE	410649	FALSE	0.743632	0.171483	FALSE	0.939382	3.66346	299	0		0	0
FALSE	105	rs9276931	COL11A2	ENSG00000204248	FALSE	415495	FALSE	0.313621	-0.126883	FALSE	0.956019	4.106	299	0		0	0	0.161738
FALSE	105	rs9276931	HLA-DPB1	ENSG00000223865	FALSE	518298	FALSE	0.163621	-0.235794	FALSE	0.844741	2.49207	299	0		0	0	0.0661027
FALSE	105	rs9276931	HLA-DPA1	ENSG00000231389	FALSE	527219	FALSE	0.0552602	-0.370262	FALSE	0.869322	2.70627	299	0		0	0	0.0661027
FALSE	105	rs9276931	HLA-DOA	ENSG00000204252	FALSE	598403	FALSE	0.285714	-0.147312	FALSE	0.814403	2.26341	299	0		0	0	0.0661027
FALSE	105	rs9276931	BRD2	ENSG00000204256	FALSE	626489	FALSE	0.933555	0.406335	FALSE	0.966553	4.52025	299	0		0	0	0.147005
FALSE	105	rs9276931	HMGA1	ENSG00000137309	FALSE	628879	FALSE	0.906811	0.349072	FALSE	0.647286	1.45192	299	0		0	0
FALSE	105	rs9276931	SMIM29	ENSG00000186577	FALSE	638387	FALSE	0.500221	0.00732597	FALSE	0.569052	1.15535	299	0		0	0
FALSE	105	rs9276931	HLA-DMA	ENSG00000204257	FALSE	638900	FALSE	0.586877	0.0657739	FALSE	0.984054	5.57637	299	0		0	0	0.0661027
FALSE	105	rs9276931	ENSG00000248993	ENSG00000248993	FALSE	654872	FALSE			FALSE			299	0		0	0
FALSE	105	rs9276931	HLA-DMB	ENSG00000242574	FALSE	666966	FALSE	0.151606	-0.246984	FALSE	0.917794	3.27436	299	0		0	0	0.0661027
FALSE	105	rs9276931	NUDT3	ENSG00000272325	FALSE	671685	FALSE	0.886988	0.318449	FALSE	0.543722	1.06231	299	0		0	0
FALSE	105	rs9276931	RPS10-NUDT3	ENSG00000270800	FALSE	676893	FALSE			FALSE			299	0		0	0
FALSE	105	rs9276931	PSMB9	ENSG00000240065	FALSE	748143	FALSE	0.0418605	-0.406612	FALSE	0.86253	2.64109	299	0		0	0	0.0661027
FALSE	105	rs9276931	TAP1	ENSG00000168394	FALSE	754178	FALSE	0.828571	0.249314	FALSE	0.794197	2.14339	299	0		0	0	0.0661027
FALSE	105	rs9276931	PSMB8	ENSG00000204264	FALSE	763315	FALSE	0.064175	-0.353791	FALSE	0.712509	1.7266	299	0		0	0	0.0661027
FALSE	105	rs9276931	ENSG00000250264	ENSG00000250264	FALSE	769172	FALSE	0.140698	-0.256393	FALSE	0.875712	2.76616	299	0		0	0
FALSE	105	rs9276931	TAP2	ENSG00000204267	FALSE	769255	FALSE	0.358527	-0.0921224	FALSE	0.888953	2.90605	299	0		0	0	0.0661027
FALSE	105	rs9276931	HLA-DOB	ENSG00000241106	FALSE	787528	FALSE	0.275249	-0.154084	FALSE	0.788441	2.11087	299	0		0	0	0.0661027
FALSE	105	rs9276931	HLA-DQB2	ENSG00000232629	FALSE	844462	FALSE	0.0928571	-0.308325	FALSE	0.962293	4.34512	299	0		0	0	0.0661027
FALSE	105	rs9276931	HLA-DQA2	ENSG00000237541	FALSE	860796	FALSE	0.309358	-0.12947	FALSE	0.964539	4.43297	299	0		0	0	0.0661027
FALSE	105	rs9276931	HLA-DQB1	ENSG00000179344	FALSE	939611	FALSE	0.349391	-0.0994993	FALSE	0.987047	5.78945	299	0		0	0	0.0661027
FALSE	105	rs9276931	HLA-DQA1	ENSG00000196735	FALSE	960932	FALSE	0.260244	-0.16448	FALSE	0.993437	6.64533	299	0		0	0	0.0661027
FALSE	105	rs9276931	HLA-DRB1	ENSG00000196126	FALSE	1018146	FALSE	0.0660022	-0.350481	FALSE	0.976513	5.04845	299	0		0	0	0.161738
FALSE	105	rs9276931	HLA-DRB5	ENSG00000198502	FALSE	1077707	FALSE	0.172148	-0.229142	FALSE	0.31685	0.30403	299	0		0	0	0.0661027
FALSE	105	rs9276931	HLA-DRA	ENSG00000204287	FALSE	1162948	FALSE	0.041639	-0.408259	FALSE	0.992804	6.55436	299	0		0	0
FALSE	105	rs9276931	BTNL2	ENSG00000204290	FALSE	1200813	FALSE	0.256257	-0.166742	FALSE	0.811755	2.24798	299	0		0	0
FALSE	105	rs9276931	TSBP1	ENSG00000204296	FALSE	1236087	FALSE	0.390532	-0.0690581	FALSE	0.991192	6.34919	299	0		0	0
FALSE	105	rs9276931	NOTCH4	ENSG00000204301	FALSE	1383927	FALSE	0.103045	-0.296511	FALSE	0.995798	7.12034	299	0		0	0
FALSE	105	rs9276931	GPSM3	ENSG00000213654	FALSE	1412471	FALSE	0.566888	0.0526519	FALSE	0.996258	7.27205	299	0		0	0
FALSE	105	rs9276931	PBX2	ENSG00000204304	FALSE	1417792	FALSE	0.869712	0.296917	FALSE	0.99597	7.21433	299	0		0	0
FALSE	105	rs9276931	AGER	ENSG00000204305	FALSE	1423672	FALSE	0.73206	0.163009	FALSE	0.994761	6.86952	299	0		0	0
FALSE	105	rs9276931	RNF5	ENSG00000204308	FALSE	1427201	FALSE	0.420986	-0.0480521	FALSE	0.987508	5.84027	299	0		0	0
FALSE	105	rs9276931	AGPAT1	ENSG00000204310	FALSE	1429898	FALSE	0.843522	0.265885	FALSE	0.998503	7.83566	299	0		0	0
FALSE	105	rs9276931	PPT2-EGFL8	ENSG00000258388	FALSE	1436016	FALSE			FALSE			299	0		0	0
FALSE	105	rs9276931	EGFL8	ENSG00000241404	FALSE	1439713	FALSE	0.492248	0.00142468	FALSE	0.994531	6.82016	299	0		0	0
FALSE	105	rs9276931	PPT2	ENSG00000221988	FALSE	1444316	FALSE	0.616888	0.0867503	TRUE	0.998618	7.86807	299	0		0	0
FALSE	105	rs9276931	ENSG00000285085	ENSG00000285085	FALSE	1453621	FALSE			FALSE			299	0		0	0
FALSE	105	rs9276931	PRRT1	ENSG00000204314	FALSE	1454911	FALSE	0.833112	0.253893	FALSE	0.989753	6.16573	299	0		0	0
FALSE	105	rs9276931	FKBPL	ENSG00000204315	FALSE	1477706	FALSE	0.58361	0.0631964	FALSE	0.887341	2.88502	299	0		0	0
FALSE	105	rs9276931	ATF6B	ENSG00000213676	FALSE	1479741	FALSE	0.756478	0.181661	FALSE	0.98509	5.6271	299	0		0	0
FALSE	105	rs9276931	TNXB	ENSG00000168477	FALSE	1492660	FALSE	0.0629014	-0.355902	FALSE	0.995855	7.17796	299	0		0	0
FALSE	105	rs9276931	CYP21A2	ENSG00000231852	FALSE	1566350	FALSE	0.204817	-0.203013	FALSE	0.966726	4.538	299	0		0	0
FALSE	105	rs9276931	C4B	ENSG00000224389	FALSE	1572576	FALSE	0.303987	-0.133906	FALSE	0.926717	3.41026	299	0		0	0
FALSE	105	rs9276931	AL645922.1	ENSG00000268923	FALSE	1600890	FALSE			FALSE			299	0		0	0
FALSE	105	rs9276931	C4A	ENSG00000244731	FALSE	1605313	FALSE	0.132281	-0.264482	FALSE	0.590294	1.2315	299	0		0	0
FALSE	105	rs9276931	STK19	ENSG00000204344	FALSE	1625173	FALSE	0.674806	0.123919	FALSE	0.989177	6.11064	299	0		0	0
FALSE	105	rs9276931	DXO	ENSG00000204348	FALSE	1635704	FALSE	0.795017	0.214346	FALSE	0.695469	1.65367	299	0		0	0
FALSE	105	rs9276931	SKIC2	ENSG00000204351	FALSE	1638176	FALSE	0.798394	0.218134	FALSE	0.954522	4.06908	299	0		0	0
FALSE	105	rs9276931	NELFE	ENSG00000204356	FALSE	1648956	FALSE	0.742913	0.170876	FALSE	0.957458	4.16278	299	0		0	0
FALSE	105	rs9276931	CFB	ENSG00000243649	FALSE	1655908	FALSE	0.612071	0.083594	FALSE	0.996316	7.27546	299	0		0	0
FALSE	105	rs9276931	ENSG00000244255	ENSG00000244255	FALSE	1655946	FALSE	0.202049	-0.205251	FALSE	0.969202	4.6674	299	0		0	0
FALSE	105	rs9276931	C2	ENSG00000166278	FALSE	1662321	FALSE	0.188427	-0.215253	FALSE	0.988602	6.04018	299	0		0	0
FALSE	105	rs9276931	ZBTB12	ENSG00000204366	FALSE	1705908	FALSE	0.707475	0.14562	FALSE	0.94416	3.7748	299	0		0	0
FALSE	105	rs9276931	EHMT2	ENSG00000204371	FALSE	1710296	FALSE	0.95144	0.463048	FALSE	0.994877	6.94948	299	0		0	0
FALSE	105	rs9276931	SLC44A4	ENSG00000204385	FALSE	1728948	FALSE	0.28433	-0.14804	FALSE	0.994186	6.76642	299	0		0	0
FALSE	105	rs9276931	NEU1	ENSG00000204386	FALSE	1745089	FALSE	0.807863	0.226083	FALSE	0.991653	6.39488	299	0		0	0
FALSE	105	rs9276931	HSPA1B	ENSG00000204388	FALSE	1777740	FALSE	0.747841	0.175027	FALSE	0.968223	4.6137	299	0		0	0	0.0661027
FALSE	105	rs9276931	HSPA1A	ENSG00000204389	FALSE	1790048	FALSE	0.608416	0.0811855	FALSE	0.991422	6.3649	299	0		0	0	0.0661027
FALSE	105	rs9276931	HSPA1L	ENSG00000204390	FALSE	1792711	FALSE	0.886268	0.317788	FALSE	0.947384	3.84812	299	0	0.000493786	0	0	0.0661027
FALSE	105	rs9276931	LSM2	ENSG00000204392	FALSE	1801028	FALSE	0.640975	0.101921	FALSE	0.993552	6.66438	299	0		0	0	0.0661027
FALSE	105	rs9276931	VARS1	ENSG00000204394	FALSE	1812242	FALSE	0.59258	0.069938	FALSE	0.993265	6.61076	299	0		0	0	0.0661027
FALSE	105	rs9276931	VWA7	ENSG00000204396	FALSE	1830666	FALSE	0.304042	-0.133893	FALSE	0.977664	5.11311	299	0		0	0	0.0661027
FALSE	105	rs9276931	MSH5-SAPCD1	ENSG00000255152	FALSE	1843143	FALSE			FALSE			299	0		0	0
FALSE	105	rs9276931	SAPCD1	ENSG00000228727	FALSE	1843144	FALSE	0.188538	-0.215148	FALSE	0.613494	1.32069	299	0		0	0	0.0661027
FALSE	105	rs9276931	MSH5	ENSG00000204410	FALSE	1845318	FALSE	0.37536	-0.0806821	FALSE	0.992862	6.56181	299	0		0	0	0.0661027
FALSE	105	rs9276931	CLIC1	ENSG00000213719	FALSE	1868231	FALSE	0.603488	0.0777818	FALSE	0.997007	7.42595	299	0		0	0	0.0661027
FALSE	105	rs9276931	DDAH2	ENSG00000213722	FALSE	1877377	FALSE	0.668439	0.119768	FALSE	0.994819	6.87532	299	0		0	0	0.0661027
FALSE	105	rs9276931	MPIG6B	ENSG00000204420	FALSE	1881280	FALSE	0.421207	-0.0480278	FALSE	0.968453	4.61818	299	0		0	0	0.0661027
FALSE	105	rs9276931	LY6G6C	ENSG00000204421	FALSE	1886248	FALSE	0.113344	-0.284285	FALSE	0.977203	5.08991	299	0		0	0	0.0661027
FALSE	105	rs9276931	LY6G6D	ENSG00000244355	FALSE	1890075	FALSE	0.334385	-0.110687	FALSE	0.802602	2.19465	299	0		0	0	0.0661027
FALSE	105	rs9276931	LY6G6F-LY6G6D	ENSG00000250641	FALSE	1890076	FALSE	0.275028	-0.154243	FALSE	0.951644	3.9785	299	0		0	0
FALSE	105	rs9276931	LY6G6F	ENSG00000204424	FALSE	1897315	FALSE	0.261683	-0.163347	FALSE	0.973404	4.88177	299	0		0	0	0.0661027
FALSE	105	rs9276931	ABHD16A	ENSG00000204427	FALSE	1904638	FALSE	0.874086	0.302165	FALSE	0.909101	3.15343	299	0		0	0	0.0661027
FALSE	105	rs9276931	LY6G5C	ENSG00000204428	FALSE	1923954	FALSE	0.360908	-0.0902545	FALSE	0.725577	1.78335	299	0		0	0	0.151972
FALSE	105	rs9276931	LY6G5B	ENSG00000240053	FALSE	1934218	FALSE	0.344906	-0.103068	FALSE	0.977376	5.09316	299	0		0	0	0.0661027
FALSE	105	rs9276931	ENSG00000263020	ENSG00000263020	FALSE	1934448	FALSE			FALSE			299	0		0	0
FALSE	105	rs9276931	CSNK2B	ENSG00000204435	FALSE	1937651	FALSE	0.674972	0.124038	FALSE	0.996431	7.28455	299	0		0	0	0.161738
FALSE	105	rs9276931	GPANK1	ENSG00000204438	FALSE	1941711	FALSE	0.778239	0.199485	FALSE	0.990041	6.19322	299	0		0	0	0.0661027
FALSE	105	rs9276931	C6orf47	ENSG00000204439	FALSE	1947216	FALSE	0.605205	0.0791574	FALSE	0.809971	2.23809	299	0		0	0	0.0661027
FALSE	105	rs9276931	APOM	ENSG00000204444	FALSE	1949784	FALSE	0.427852	-0.0427121	FALSE	0.994071	6.73383	299	0		0	0	0.0661027
FALSE	105	rs9276931	BAG6	ENSG00000204463	FALSE	1955289	FALSE	0.746733	0.173982	FALSE	0.994992	6.9701	299	0		0	0	0.147005
FALSE	105	rs9276931	PRRC2A	ENSG00000204469	FALSE	1970223	FALSE	0.94402	0.436623	FALSE	0.995222	6.98396	299	0		0	0	0.147005
FALSE	105	rs9276931	ENSG00000289282	ENSG00000289282	FALSE	1982495	FALSE			FALSE			299	0		0	0	0.0661027
FALSE	105	rs9276931	ENSG00000291302	ENSG00000291302	FALSE	1985134	FALSE			FALSE			299	0		0	0
FALSE	105	rs9276931	AIF1	ENSG00000204472	FALSE	1990973	FALSE	0.102159	-0.297439	FALSE	0.979391	5.24653	299	0		0	0	0.0661027
FALSE	105	rs9276931	NCR3	ENSG00000204475	FALSE	2014988	FALSE	0.30072	-0.136369	FALSE	0.977434	5.09983	299	0		0	0	0.0661027
FALSE	105	rs9276931	LST1	ENSG00000204482	FALSE	2019085	FALSE	0.182337	-0.221051	FALSE	0.827529	2.3596	299	0		0	0	0.0661027
FALSE	105	rs9276931	LTB	ENSG00000227507	FALSE	2025472	FALSE	0.393079	-0.0673402	FALSE			299	0		0	0	0.0661027
FALSE	105	rs9276931	TNF	ENSG00000232810	FALSE	2029658	FALSE	0.0325028	-0.443156	FALSE	0.0865235	-0.756121	299	0		0	0	0.0661027
FALSE	105	rs9276931	LTA	ENSG00000226979	FALSE	2033670	FALSE	0.454264	-0.0242433	FALSE	0.702896	1.68802	299	0		0	0	0.0661027
FALSE	105	rs9276931	NFKBIL1	ENSG00000204498	FALSE	2049165	FALSE	0.745127	0.172984	FALSE	0.868804	2.70114	299	0		0	0	0.0661027
FALSE	105	rs9276931	ATP6V1G2	ENSG00000213760	FALSE	2059567	FALSE	0.882447	0.312034	FALSE	0.985896	5.71239	299	0		0	0	0.151972
FALSE	105	rs9276931	ATP6V1G2-DDX39B	ENSG00000254870	FALSE	2061386	FALSE			FALSE			299	0		0	0
FALSE	105	rs9276931	DDX39B	ENSG00000198563	FALSE	2065546	FALSE	0.765393	0.188593	FALSE	0.960451	4.26942	299	0		0	0	0.147005
FALSE	105	rs9276931	MCCD1	ENSG00000204511	FALSE	2077762	FALSE	0.298283	-0.138198	FALSE	0.881009	2.81724	299	0		0	0	0.0661027
FALSE	105	rs9276931	MICB	ENSG00000204516	FALSE	2096870	FALSE	0.334773	-0.110085	FALSE	0.98935	6.11956	299	0		0	0	0.0661027
FALSE	105	rs9276931	MICA	ENSG00000204520	FALSE	2192679	FALSE	0.190199	-0.213727	FALSE	0.956306	4.11614	299	0		0	0	0.0661027
FALSE	105	rs9276931	HLA-B	ENSG00000234745	FALSE	2240927	FALSE	0.0900886	-0.31278	FALSE	0.996373	7.28238	299	0		0	0	0.161738
FALSE	105	rs9276931	HLA-C	ENSG00000204525	FALSE	2335864	FALSE	0.153488	-0.24508	FALSE	0.97657	5.05118	299	0		0	0	0.0661027
FALSE	105	rs9276931	POU5F1	ENSG00000204531	FALSE	2427263	FALSE	0.220875	-0.190637	FALSE	0.991135	6.34791	299	0		0	0	0.0661027
FALSE	105	rs9276931	TCF19	ENSG00000137310	FALSE	2440835	FALSE	0.394961	-0.0662876	FALSE	0.979679	5.26064	299	0		0	0	0.0661027
FALSE	105	rs9276931	CCHCR1	ENSG00000204536	FALSE	2449756	FALSE	0.695515	0.138003	FALSE	0.990098	6.20565	299	0		0	0	0.0661027
FALSE	105	rs9276931	PSORS1C1	ENSG00000204540	FALSE	2467902	FALSE	0.202326	-0.20495	FALSE	0.971792	4.82058	299	0		0	0	0.0661027
FALSE	105	rs9276931	PSORS1C2	ENSG00000204538	FALSE	2468928	FALSE	0.0957918	-0.304387	FALSE	0.978873	5.18091	299	0		0	0	0.0661027
FALSE	105	rs9276931	CDSN	ENSG00000204539	FALSE	2487548	FALSE	0.051052	-0.38266	FALSE	0.965287	4.47683	299	0		0	0	0.0661027
FALSE	105	rs9276931	C6orf15	ENSG00000204542	FALSE	2495419	FALSE	0.0464563	-0.394259	FALSE	0.990789	6.28659	299	0		0	0	0.0661027
FALSE	105	rs9276931	HCG22	ENSG00000228789	FALSE	2548104	FALSE			FALSE			299	0		0	0
FALSE	105	rs9276931	MUC22	ENSG00000261272	FALSE	2572592	FALSE	0.124308	-0.273132	FALSE	0.982787	5.50477	299	0		0	0	0.0661027
FALSE	105	rs9276931	MUC21	ENSG00000204544	FALSE	2618091	FALSE	0.0149502	-0.547767	FALSE	0.930919	3.4775	299	0		0	0	0.0661027
FALSE	105	rs9276931	SFTA2	ENSG00000196260	FALSE	2652358	FALSE	0.283056	-0.148719	FALSE	0.996604	7.32918	299	0		0	0	0.0661027
FALSE	105	rs9276931	MUCL3	ENSG00000168631	FALSE	2653773	FALSE	0.308084	-0.130582	FALSE	0.996546	7.31258	299	0		0	0	0.0661027
FALSE	105	rs9276931	VARS2	ENSG00000137411	FALSE	2681535	FALSE	0.641085	0.102149	FALSE	0.950032	3.90949	299	0		0	0	0.0661027
FALSE	105	rs9276931	GTF2H4	ENSG00000213780	FALSE	2693888	FALSE	0.428904	-0.0417416	FALSE	0.979506	5.25058	299	0		0	0	0.0661027
FALSE	105	rs9276931	DDR1	ENSG00000204580	FALSE	2707838	FALSE	0.400221	-0.0625207	FALSE	0.99148	6.37759	299	0		0	0	0.0661027
FALSE	105	rs9276931	IER3	ENSG00000137331	FALSE	2863446	FALSE	0.06567	-0.350844	FALSE	0.929768	3.45581	299	0		0	0
FALSE	105	rs9276931	FLOT1	ENSG00000137312	FALSE	2865262	FALSE	0.803101	0.221803	FALSE	0.954695	4.0747	299	0		0	0
FALSE	105	rs9276931	TUBB	ENSG00000196230	FALSE	2882456	FALSE	0.715282	0.150756	FALSE	0.984975	5.61795	299	0		0	0
FALSE	105	rs9276931	MDC1	ENSG00000137337	FALSE	2890547	FALSE	0.783112	0.204212	FALSE	0.570491	1.16352	299	0		0	0
FALSE	105	rs9276931	NRM	ENSG00000137404	FALSE	2916574	FALSE	0.512957	0.0156036	FALSE	0.960336	4.26456	299	0		0	0
FALSE	105	rs9276931	PPP1R18	ENSG00000146112	FALSE	2920099	FALSE	0.438317	-0.0355689	FALSE	0.948247	3.86726	299	0		0	0
FALSE	105	rs9276931	DHX16	ENSG00000204560	FALSE	2934988	FALSE	0.434607	-0.038083	FALSE	0.61856	1.33979	299	0		0	0
FALSE	105	rs9276931	C6orf136	ENSG00000204564	FALSE	2954784	FALSE	0.768494	0.191109	FALSE	0.995107	6.9763	299	0		0	0
FALSE	105	rs9276931	ATAT1	ENSG00000137343	FALSE	2961171	FALSE	0.839922	0.260955	FALSE	0.957861	4.17788	299	0		0	0
FALSE	105	rs9276931	MRPS18B	ENSG00000204568	FALSE	2981599	FALSE	0.502492	0.00890322	FALSE	0.621553	1.35001	299	0		0	0
FALSE	105	rs9276931	PPP1R10	ENSG00000204569	FALSE	2989382	FALSE	0.918217	0.370846	FALSE	0.692361	1.64209	299	0		0	0
FALSE	105	rs9276931	ABCF1	ENSG00000204574	FALSE	3010815	FALSE	0.849612	0.273213	FALSE	0.817282	2.28382	299	0		0	0
FALSE	105	rs9276931	PRR3	ENSG00000204576	FALSE	3044271	FALSE	0.666058	0.118615	FALSE	0.118185	-0.562136	299	0		0	0
FALSE	105	rs9276931	GNL1	ENSG00000204590	FALSE	3051505	FALSE	0.927796	0.391755	FALSE	0.961833	4.32131	299	0		0	0
FALSE	105	rs9276931	HLA-E	ENSG00000204592	FALSE	3113800	FALSE	0.0174972	-0.528744	FALSE	0.561856	1.12698	299	0		0	0
FALSE	105	rs9276931	RPP21	ENSG00000241370	FALSE	3261110	FALSE	0.632835	0.0966443	FALSE	0.915837	3.24747	299	0		0	0	0.0661027
FALSE	105	rs9276931	TRIM39-RPP21	ENSG00000248167	FALSE	3261140	FALSE			FALSE			299	0		0	0
FALSE	105	rs9276931	TRIM39	ENSG00000204599	FALSE	3264265	FALSE	0.79474	0.214122	FALSE	0.988487	6.01611	299	0		0	0	0.147005
FALSE	105	rs9276931	TRIM26	ENSG00000234127	FALSE	3394567	FALSE	0.377409	-0.0790158	FALSE	0.98958	6.12988	299	0		0	0	0.0661027
FALSE	105	rs9276931	TRIM15	ENSG00000204610	FALSE	3435301	FALSE	0.201329	-0.205605	FALSE	0.94462	3.78411	299	0		0	0	0.0661027
FALSE	105	rs9276931	TRIM10	ENSG00000204613	FALSE	3446783	FALSE	0.0849945	-0.31936	FALSE	0.956479	4.12817	299	0		0	0	0.0661027
FALSE	105	rs9276931	TRIM40	ENSG00000204614	FALSE	3459259	FALSE	0.214286	-0.195142	FALSE	0.757987	1.9412	299	0		0	0	0.0661027
FALSE	105	rs9276931	TRIM31	ENSG00000204616	FALSE	3494904	FALSE	0.300388	-0.136501	FALSE	0.998561	7.8559	299	0		0	0	0.0661027
FALSE	105	rs9276931	RNF39	ENSG00000204618	FALSE	3532145	FALSE	0.367553	-0.0853911	FALSE	0.938115	3.63266	299	0		0	0	0.0661027
FALSE	105	rs9276931	PPP1R11	ENSG00000204619	FALSE	3537661	FALSE	0.497342	0.00480986	FALSE	0.726844	1.79045	299	0		0	0	0.0661027
FALSE	105	rs9276931	POLR1H	ENSG00000066379	FALSE	3543085	FALSE	0.420266	-0.0482972	FALSE	0.945944	3.80999	299	0		0	0	0.0661027
FALSE	105	rs9276931	HLA-A	ENSG00000206503	FALSE	3658422	FALSE	0.0506091	-0.383424	FALSE	0.979851	5.28938	299	0		0	0	0.161738
FALSE	105	rs9276931	HLA-G	ENSG00000204632	FALSE	3776869	FALSE	0.246733	-0.173428	FALSE	0.928617	3.43965	299	0		0	0	0.161738
FALSE	105	rs9276931	HLA-F	ENSG00000204642	FALSE	3869466	FALSE	0.0400886	-0.413719	FALSE	0.981636	5.42627	299	0		0	0	0.0661027
FALSE	105	rs9276931	ZFP57	ENSG00000204644	FALSE	3926839	FALSE	0.437763	-0.0358331	FALSE	0.995682	7.09217	299	0		0	0	0.151972
FALSE	105	rs9276931	MOG	ENSG00000204655	FALSE	3935622	FALSE	0.417996	-0.0501706	FALSE	0.93138	3.48393	299	0		0	0	0.151972
FALSE	105	rs9276931	GABBR1	ENSG00000204681	FALSE	3974018	TRUE	0.982337	0.656042	FALSE	0.936791	3.59617	299	0		0	0	0.303782
FALSE	105	rs9276931	OR2H2	ENSG00000204657	FALSE	4017494	FALSE	0.150111	-0.247987	FALSE	0.935467	3.56917	299	0		0	0	0.151972
FALSE	105	rs9276931	UBD	ENSG00000213886	FALSE	4048262	FALSE	0.138538	-0.258388	FALSE	0.97611	5.03914	299	0		0	0	0.0661027
FALSE	105	rs9276931	OR2I1P	ENSG00000237988	FALSE	4050221	FALSE			FALSE			299	0		0	0	0.0661027
FALSE	105	rs9276931	MAS1L	ENSG00000204687	FALSE	4120038	FALSE	0.0761351	-0.332499	FALSE	0.339474	0.38088	299	0		0	0	0.0661027
FALSE	105	rs9276931	OR2H1	ENSG00000204688	FALSE	4143666	FALSE	0.0853821	-0.318816	FALSE	0.952622	4.00292	299	0		0	0	0.0661027
FALSE	105	rs9276931	OR11A1	ENSG00000204694	FALSE	4150923	FALSE	0.0620709	-0.357571	FALSE	0.890162	2.91871	299	0		0	0	0.0661027
FALSE	105	rs9276931	OR10C1	ENSG00000206474	FALSE	4167017	FALSE	0.0648394	-0.352391	FALSE	0.622071	1.35252	299	0		0	0	0.0661027
FALSE	105	rs9276931	OR5V1	ENSG00000243729	FALSE	4176027	FALSE	0.129236	-0.267779	FALSE	0.988774	6.06134	299	0		0	0	0.0661027
FALSE	105	rs9276931	OR12D1	ENSG00000251608	FALSE	4189089	FALSE			FALSE			299	0		0	0
FALSE	105	rs9276931	OR12D2	ENSG00000280236	FALSE	4209986	FALSE			FALSE			299	0		0	0	0.0661027
FALSE	105	rs9276931	OR12D3	ENSG00000112462	FALSE	4232703	FALSE	0.0610742	-0.359238	FALSE	0.98889	6.0996	299	0		0	0	0.0661027
FALSE	105	rs9276931	OR14J1	ENSG00000204695	FALSE	4294977	FALSE	0.0460687	-0.395132	FALSE	0.97041	4.74869	299	0		0	0
FALSE	105	rs9276931	OR2J2	ENSG00000204700	FALSE	4432183	FALSE	0.0877076	-0.315216	FALSE	0.990617	6.27801	299	0		0	0	0.0661027
FALSE	105	rs9276931	OR2J3	ENSG00000204701	FALSE	4493224	FALSE	0.0571982	-0.365906	FALSE	0.778999	2.05422	299	0		0	0	0.0661027
FALSE	105	rs9276931	OR2J1	ENSG00000204702	FALSE	4505293	FALSE	0.156811	-0.242054	FALSE	0.320074	0.312181	299	0		0	0	0.0661027
FALSE	105	rs9276931	OR2B3	ENSG00000204703	FALSE	4520681	FALSE	0.107586	-0.290214	FALSE			299	0		0	0	0.0661027
FALSE	105	rs9276931	OR2W1	ENSG00000204704	FALSE	4562819	FALSE	0.053433	-0.375704	FALSE			299	0		0	0	0.0661027
FALSE	105	rs9276931	ZNF311	ENSG00000197935	FALSE	4602678	FALSE	0.15814	-0.240606	FALSE	0.842266	2.47648	299	0		0	0	0.0661027
FALSE	105	rs9276931	TRIM27	ENSG00000204713	FALSE	4684006	FALSE	0.756202	0.181499	FALSE	0.991883	6.40736	299	0		0	0	0.147005
FALSE	105	rs9276931	SCAND3	ENSG00000232040	FALSE	4991782	FALSE	0.288317	-0.145488	FALSE	0.99338	6.62478	299	0		0	0
FALSE	105	rs9276931	GPX5	ENSG00000224586	FALSE	5073039	FALSE	0.128959	-0.267993	FALSE	0.682114	1.59741	299	0		0	0	0.0661027
FALSE	105	rs9276931	GPX6	ENSG00000198704	FALSE	5079779	FALSE	0.169324	-0.231749	FALSE	0.930632	3.47111	299	0		0	0	0.0661027
FALSE	105	rs9276931	ZSCAN23	ENSG00000187987	FALSE	5164492	FALSE	0.30443	-0.133615	FALSE	0.996488	7.29679	299	0		0	0	0.0661027
FALSE	105	rs9276931	ZSCAN12	ENSG00000158691	FALSE	5208247	FALSE	0.378295	-0.0783552	FALSE	0.990444	6.26373	299	0		0	0	0.0661027
FALSE	105	rs9276931	ZKSCAN3	ENSG00000189298	FALSE	5238822	FALSE	0.201495	-0.205559	FALSE	0.990156	6.21664	299	0		0	0	0.0661027
FALSE	105	rs9276931	ZSCAN31	ENSG00000235109	FALSE	5251723	FALSE	0.473533	-0.0103045	FALSE	0.996891	7.41644	299	0		0	0	0.0661027
FALSE	105	rs9276931	PGBD1	ENSG00000137338	FALSE	5305445	FALSE	0.706755	0.145216	FALSE	0.99102	6.33834	299	0		0	0	0.0661027
FALSE	105	rs9276931	ENSG00000276302	ENSG00000276302	FALSE	5326414	FALSE			FALSE			299	0		0	0
FALSE	105	rs9276931	ZSCAN26	ENSG00000197062	FALSE	5329770	FALSE			FALSE			299	0		0	0	0.0661027
FALSE	105	rs9276931	NKAPL	ENSG00000189134	FALSE	5347035	FALSE	0.581894	0.0620945	FALSE	0.993495	6.65946	299	0		0	0	0.0661027
FALSE	105	rs9276931	ZKSCAN4	ENSG00000187626	FALSE	5355724	FALSE	0.838981	0.260114	FALSE	0.997697	7.57457	299	0		0	0	0.0661027
FALSE	105	rs9276931	ZSCAN9	ENSG00000137185	FALSE	5374506	FALSE	0.46567	-0.0164857	FALSE	0.997409	7.51324	299	0		0	0
FALSE	105	rs9276931	ZKSCAN8P1	ENSG00000226314	FALSE	5438399	FALSE			FALSE			299	0		0	0
FALSE	105	rs9276931	ZKSCAN8	ENSG00000198315	FALSE	5448533	FALSE	0.563068	0.0496042	FALSE	0.988947	6.1003	299	0		0	0
FALSE	105	rs9276931	ZSCAN16	ENSG00000196812	FALSE	5477911	FALSE	0.259468	-0.164736	FALSE	0.998273	7.80369	299	0		0	0
FALSE	105	rs9276931	ZNF165	ENSG00000197279	FALSE	5518430	FALSE	0.218992	-0.191775	FALSE	0.997352	7.50619	299	0		0	0
FALSE	105	rs9276931	OR2B8P	ENSG00000182477	FALSE	5553828	FALSE			FALSE			299	0		0	0
FALSE	105	rs9276931	OR2B6	ENSG00000124657	FALSE	5649811	FALSE	0.0296235	-0.458262	FALSE	0.175407	-0.260626	299	0		0	0	0.0661027
FALSE	105	rs9276931	OR2B2	ENSG00000168131	FALSE	5695597	FALSE	0.0724806	-0.340191	FALSE	0.98912	6.1094	299	0		0	0	0.0661027
FALSE	105	rs9276931	H2BC17	ENSG00000274641	FALSE	5714102	FALSE			FALSE			299	0		0	0	0.0661027
FALSE	105	rs9276931	H2AC17	ENSG00000278677	FALSE	5714808	FALSE			FALSE			299	0		0	0	0.0661027
FALSE	105	rs9276931	H3C12	ENSG00000197153	FALSE	5714887	FALSE	0.221041	-0.190538	FALSE	0.997237	7.49958	299	0		0	0	0.0661027
FALSE	105	rs9276931	H4C13	ENSG00000275126	FALSE	5734459	FALSE			FALSE			299	0		0	0	0.0661027
FALSE	105	rs9276931	H3C11	ENSG00000275379	FALSE	5735647	FALSE			FALSE			299	0		0	0	0.0661027
FALSE	105	rs9276931	H1-5	ENSG00000184357	FALSE	5740405	FALSE	0.121816	-0.275074	FALSE	0.994646	6.8349	299	0		0	0	0.0661027
FALSE	105	rs9276931	H2AC16	ENSG00000276903	FALSE	5742195	FALSE			FALSE			299	0		0	0	0.0661027
FALSE	105	rs9276931	H2BC15	ENSG00000233822	FALSE	5752284	FALSE	0.593854	0.0708378	FALSE	0.985838	5.71081	299	0		0	0	0.0661027
FALSE	105	rs9276931	H2AC15	ENSG00000275221	FALSE	5769618	FALSE			FALSE			299	0		0	0	0.0661027
FALSE	105	rs9276931	H4C12	ENSG00000273542	FALSE	5776433	FALSE			FALSE			299	0		0	0	0.151972
FALSE	105	rs9276931	H4C11	ENSG00000197238	FALSE	5783513	FALSE	0.122757	-0.2743	FALSE	0.511945	0.95352	299	0		0	0	0.0661027
FALSE	105	rs9276931	H2BC14	ENSG00000273703	FALSE	5792504	FALSE			FALSE			299	0		0	0	0.0661027
FALSE	105	rs9276931	H2AC14	ENSG00000276368	FALSE	5793216	FALSE			FALSE			299	0		0	0	0.0661027
FALSE	105	rs9276931	H3C10	ENSG00000278828	FALSE	5796693	FALSE			FALSE			299	0		0	0	0.0661027
FALSE	105	rs9276931	H2AC13	ENSG00000196747	FALSE	5799326	FALSE	0.228516	-0.185271	FALSE			299	0		0	0	0.0661027
FALSE	105	rs9276931	H2BC13	ENSG00000185130	FALSE	5800064	FALSE	0.33804	-0.107413	FALSE			299	0		0	0	0.0661027
FALSE	105	rs9276931	ZNF184	ENSG00000096654	FALSE	6134874	FALSE	0.292913	-0.142536	FALSE	0.971159	4.79938	299	0		0	0	0.0661027
FALSE	105	rs9276931	ZNF391	ENSG00000124613	FALSE	6204084	FALSE	0.304873	-0.133173	FALSE	0.983536	5.55581	299	0		0	0	0.0661027
FALSE	105	rs9276931	POM121L2	ENSG00000158553	FALSE	6295719	FALSE	0.243411	-0.175719	FALSE	0.985666	5.69797	299	0		0	0	0.0661027
FALSE	105	rs9276931	PRSS16	ENSG00000112812	FALSE	6351368	FALSE	0.172481	-0.228829	FALSE	0.981981	5.45507	299	0		0	0	0.0661027
FALSE	105	rs9276931	H2AC12	ENSG00000274997	FALSE	6460430	FALSE			FALSE			299	0		0	0	0.0661027
FALSE	105	rs9276931	H2BC12	ENSG00000197903	FALSE	6461137	FALSE	0.714839	0.150311	FALSE			299	0		0	0	0.0661027
FALSE	105	rs9276931	H4C9	ENSG00000276180	FALSE	6468314	FALSE			FALSE			299	0		0	0	0.0661027
FALSE	105	rs9276931	H2AC11	ENSG00000196787	FALSE	6474457	FALSE	0.628405	0.0936823	FALSE			299	0		0	0	0.0661027
FALSE	105	rs9276931	H2BC11	ENSG00000124635	FALSE	6475197	FALSE	0.423034	-0.0465445	FALSE	0.932301	3.49999	299	0		0	0	0.0661027
FALSE	105	rs9276931	ZNF322	ENSG00000181315	FALSE	6915791	FALSE	0.570875	0.0552821	FALSE	0.992919	6.5647	299	0		0	0
FALSE	105	rs9276931	ABT1	ENSG00000146109	FALSE	6974804	FALSE	0.520155	0.0203867	FALSE	0.998158	7.77901	299	0		0	0
FALSE	105	rs9276931	HMGN4	ENSG00000182952	FALSE	7028610	FALSE	0.734219	0.164754	FALSE	0.959991	4.2502	299	0		0	0
FALSE	105	rs9276931	BTN1A1	ENSG00000124557	FALSE	7065118	FALSE	0.145681	-0.252257	FALSE	0.985954	5.71835	299	0		0	0
FALSE	105	rs9276931	BTN2A1	ENSG00000112763	FALSE	7098922	FALSE	0.482337	-0.00515371	FALSE	0.981866	5.4344	299	0		0	0
FALSE	105	rs9276931	BTN3A3	ENSG00000111801	FALSE	7122128	FALSE	0.156368	-0.242438	FALSE	0.982672	5.50293	299	0		0	0
FALSE	105	rs9276931	BTN3A1	ENSG00000026950	FALSE	7160335	FALSE	0.077021	-0.330806	FALSE	0.96143	4.30387	299	0		0	0
FALSE	105	rs9276931	BTN2A2	ENSG00000124508	FALSE	7180669	FALSE	0.154873	-0.243641	FALSE	0.972828	4.85362	299	0		0	0
FALSE	105	rs9276931	BTN3A2	ENSG00000186470	FALSE	7197223	FALSE	0.0757475	-0.333266	FALSE	0.984802	5.61076	299	0		0	0
FALSE	105	rs9276931	H4C8	ENSG00000158406	FALSE	7289905	FALSE	0.263898	-0.161554	FALSE	0.973346	4.87824	299	0		0	0
FALSE	105	rs9276931	H2BC10	ENSG00000278588	FALSE	7302131	FALSE			FALSE			299	0		0	0
FALSE	105	rs9276931	H3C8	ENSG00000273983	FALSE	7304130	FALSE			FALSE			299	0		0	0
FALSE	105	rs9276931	H2BC9	ENSG00000275713	FALSE	7323468	FALSE			FALSE			299	0		0	0
FALSE	105	rs9276931	H3C7	ENSG00000277775	FALSE	7324908	FALSE			FALSE			299	0		0	0
FALSE	105	rs9276931	H4C7	ENSG00000275663	FALSE	7328547	FALSE			FALSE			299	0		0	0
FALSE	105	rs9276931	H1-3	ENSG00000124575	FALSE	7340556	FALSE	0.103378	-0.296036	FALSE	0.0593518	-1.00097	299	0		0	0
FALSE	105	rs9276931	H3C6	ENSG00000274750	FALSE	7348070	FALSE			FALSE			299	0		0	0
FALSE	105	rs9276931	H2AC8	ENSG00000277075	FALSE	7358106	FALSE			FALSE			299	0		0	0
FALSE	105	rs9276931	H4C5	ENSG00000276966	FALSE	7370522	FALSE			FALSE			299	0		0	0
FALSE	105	rs9276931	H2AC7	ENSG00000196866	FALSE	7376250	FALSE	0.495183	0.00339821	FALSE	0.0206666	-1.529	299	0		0	0
FALSE	105	rs9276931	ENSG00000282988	ENSG00000282988	FALSE	7376250	FALSE			FALSE			299	0		0	0
FALSE	105	rs9276931	H3C4	ENSG00000197409	FALSE	7378257	FALSE	0.294961	-0.140865	FALSE			299	0		0	0
FALSE	105	rs9276931	H4C4	ENSG00000277157	FALSE	7386431	FALSE			FALSE			299	0		0	0
FALSE	105	rs9276931	H2BC6	ENSG00000274290	FALSE	7390888	FALSE			FALSE			299	0		0	0
FALSE	105	rs9276931	H2BC5	ENSG00000158373	FALSE	7404194	FALSE	0.322979	-0.119226	FALSE	0.985148	5.64082	299	0		0	0
FALSE	105	rs9276931	H1-4	ENSG00000168298	FALSE	7418428	FALSE	0.362957	-0.0887923	FALSE			299	0		0	0
FALSE	105	rs9276931	H2AC6	ENSG00000180573	FALSE	7436427	FALSE	0.478461	-0.00757123	FALSE	0.97634	5.04708	299	0		0	0
FALSE	105	rs9276931	H2BC4	ENSG00000180596	FALSE	7451617	FALSE	0.423699	-0.0462041	FALSE	0.989638	6.13526	299	0		0	0
FALSE	105	rs9276931	H1-6	ENSG00000187475	FALSE	7467408	FALSE	0.412126	-0.0543598	FALSE	0.941281	3.70882	299	0		0	0
FALSE	105	rs9276931	H4C3	ENSG00000197061	FALSE	7471206	FALSE	0.68948	0.133716	FALSE			299	0		0	0
FALSE	105	rs9276931	HFE	ENSG00000010704	FALSE	7477200	FALSE	0.293965	-0.141517	FALSE	0.994416	6.79713	299	0		0	0
FALSE	105	rs9276931	H1-2	ENSG00000187837	FALSE	7519073	FALSE	0.636379	0.0993705	FALSE	0.899891	3.02493	299	0		0	0
FALSE	105	rs9276931	H3C3	ENSG00000287080	FALSE	7529674	FALSE			FALSE			299	0		0	0
FALSE	105	rs9276931	H2BC3	ENSG00000276410	FALSE	7531830	FALSE			FALSE			299	0		0	0
FALSE	105	rs9276931	H2AC4	ENSG00000278463	FALSE	7541925	FALSE			FALSE			299	0		0	0
FALSE	105	rs9276931	H3C2	ENSG00000286522	FALSE	7543444	FALSE			FALSE			299	0		0	0
FALSE	105	rs9276931	HIST1H4B	ENSG00000124529	FALSE	7548291	FALSE	0.348948	-0.0997866	FALSE	0.823154	2.32507	299	0		0	0
FALSE	105	rs9276931	H4C1	ENSG00000278637	FALSE	7553493	FALSE			FALSE			299	0		0	0
FALSE	105	rs9276931	H3C1	ENSG00000275714	FALSE	7554585	FALSE			FALSE			299	0		0	0
FALSE	105	rs9276931	H1-1	ENSG00000124610	FALSE	7557756	FALSE	0.280952	-0.150108	FALSE	0.990847	6.30766	299	0		0	0
FALSE	105	rs9276931	TRIM38	ENSG00000112343	FALSE	7584312	FALSE	0.0573643	-0.365185	FALSE	0.983708	5.56063	299	0		0	0
FALSE	105	rs9276931	SLC17A2	ENSG00000112337	FALSE	7644852	FALSE	0.17691	-0.225092	FALSE	0.9806	5.35151	299	0		0	0
FALSE	105	rs9276931	SLC17A3	ENSG00000124564	FALSE	7693257	FALSE	0.165504	-0.234401	FALSE	0.989062	6.10204	299	0		0	0
FALSE	105	rs9276931	SLC17A1	ENSG00000124568	FALSE	7743491	FALSE	0.241362	-0.17723	FALSE	0.986702	5.7481	299	0		0	0
FALSE	105	rs9276931	SLC17A4	ENSG00000146039	FALSE	7794344	FALSE	0.288483	-0.145375	FALSE	0.975246	4.97755	299	0		0	0
FALSE	105	rs9276931	ENSG00000290217	ENSG00000290217	FALSE	7837499	FALSE			FALSE			299	0		0	0
FALSE	105	rs9276931	H2BC1	ENSG00000146047	FALSE	7848198	FALSE	0.194629	-0.210423	FALSE	0.805826	2.21496	299	0		0	0
FALSE	105	rs9276931	H2AC1	ENSG00000164508	FALSE	7848981	FALSE	0.150443	-0.247816	FALSE	0.933164	3.51857	299	0		0	0
FALSE	105	rs9276931	SCGN	ENSG00000079689	FALSE	7873760	FALSE	0.663012	0.11646	FALSE	0.945772	3.80752	299	0		0	0
FALSE	105	rs9276931	CARMIL1	ENSG00000079691	FALSE	7955013	FALSE	0.965338	0.524586	FALSE	0.954867	4.08	299	0		0	0
FALSE	105	rs9276931	RIPOR2	ENSG00000111913	FALSE	8533373	FALSE	0.90814	0.351357	FALSE	0.776582	2.04379	299	0		0	0
FALSE	105	rs9276931	ENSG00000282804	ENSG00000282804	FALSE	8765745	FALSE			FALSE			299	0		0	0
FALSE	105	rs9276931	ARMH2	ENSG00000260286	FALSE	8776626	FALSE	0.333776	-0.111003	FALSE	0.847389	2.51433	299	0		0	0
FALSE	105	rs9276931	GMNN	ENSG00000112312	FALSE	8789444	FALSE	0.29928	-0.137426	FALSE	0.912555	3.19742	299	0		0	0
FALSE	105	rs9276931	C6orf62	ENSG00000112308	FALSE	8854718	FALSE	0.89402	0.329853	FALSE	0.74964	1.90198	299	0		0	0
FALSE	105	rs9276931	ACOT13	ENSG00000112304	FALSE	8870478	FALSE	0.111683	-0.285855	FALSE	0.88901	2.9065	299	0		0	0
FALSE	105	rs9276931	TDP2	ENSG00000111802	FALSE	8908613	FALSE	0.766999	0.189908	FALSE	0.93397	3.5359	299	0		0	0
FALSE	105	rs9276931	KIAA0319	ENSG00000137261	FALSE	8929352	FALSE	0.666611	0.119168	FALSE	0.944966	3.79355	299	0		0	0
FALSE	105	rs9276931	ALDH5A1	ENSG00000112294	FALSE	9038336	FALSE	0.547564	0.0391915	FALSE	0.812101	2.25031	299	0		0	0
FALSE	105	rs9276931	GPLD1	ENSG00000112293	FALSE	9080338	FALSE	0.162569	-0.237128	FALSE	0.911692	3.18549	299	0		0	0
FALSE	105	rs9276931	MRS2	ENSG00000124532	FALSE	9149349	FALSE	0.704817	0.143954	FALSE	0.821254	2.3103	299	0		0	0
FALSE	105	rs9276931	DCDC2	ENSG00000146038	FALSE	9217484	FALSE	0.0581949	-0.36417	FALSE	0.595245	1.25271	299	0		0	0
FALSE	106	rs113113059	CUL9	ENSG00000112659	TRUE	0	FALSE	0.90742	0.350216	TRUE	0.99125	6.35356	26	0	0.240773	1	0	0.147005
FALSE	106	rs113113059	DNPH1	ENSG00000112667	FALSE	17685	FALSE	0.79629	0.21582	FALSE	0.953889	4.057	26	0		0	0	0.0661027
FALSE	106	rs113113059	SRF	ENSG00000112658	FALSE	26438	TRUE	0.982115	0.654535	FALSE	0.982903	5.50958	26	0		0	0	0.0661027
FALSE	106	rs113113059	TTBK1	ENSG00000146216	FALSE	35537	FALSE	0.937708	0.41877	FALSE	0.97398	4.90771	26	0		0	0	0.303782
FALSE	106	rs113113059	PTK7	ENSG00000112655	FALSE	46225	FALSE	0.686268	0.131436	FALSE	0.960624	4.27877	26	0		0	0	0.319626
FALSE	106	rs113113059	SLC22A7	ENSG00000137204	FALSE	87750	FALSE	0.501661	0.00839311	FALSE	0.967993	4.60058	26	0		0	0	0.0661027
FALSE	106	rs113113059	CRIP3	ENSG00000146215	FALSE	91766	FALSE	0.444463	-0.0312317	FALSE	0.948477	3.86956	26	0		0	0	0.0661027
FALSE	106	rs113113059	ZNF318	ENSG00000171467	FALSE	99190	FALSE	0.947841	0.449239	FALSE	0.966438	4.51566	26	0		0	0	0.0661027
FALSE	106	rs113113059	KLC4	ENSG00000137171	FALSE	132849	FALSE	0.763234	0.187159	FALSE	0.727592	1.79435	26	0		0	0	0.0661027
FALSE	106	rs113113059	MRPL2	ENSG00000112651	FALSE	148506	FALSE	0.433001	-0.0391438	FALSE	0.539002	1.0475	26	0		0	0	0.0661027
FALSE	106	rs113113059	ENSG00000288564	ENSG00000288564	FALSE	149759	FALSE			FALSE			26	0		0	0
FALSE	106	rs113113059	CUL7	ENSG00000044090	FALSE	154001	FALSE	0.734662	0.165216	FALSE	0.685338	1.61005	26	0		0	0	0.161738
FALSE	106	rs113113059	RRP36	ENSG00000124541	FALSE	173788	FALSE	0.719324	0.153505	FALSE	0.731046	1.80964	26	0		0	0	0.0661027
FALSE	106	rs113113059	KLHDC3	ENSG00000124702	FALSE	186646	FALSE	0.913068	0.360507	FALSE	0.662656	1.51162	26	0		0	0	0.147005
FALSE	106	rs113113059	MEA1	ENSG00000124733	FALSE	191076	FALSE	0.635105	0.0983908	FALSE	0.459444	0.773608	26	0		0	0	0.0661027
FALSE	106	rs113113059	PPP2R5D	ENSG00000112640	FALSE	195602	FALSE	0.881506	0.310813	FALSE	0.66375	1.51556	26	0		0	0	0.319626
FALSE	106	rs113113059	ABCC10	ENSG00000124574	FALSE	219422	FALSE	0.57381	0.0566774	FALSE	0.81613	2.27472	26	0		0	0	0.0661027
FALSE	106	rs113113059	PEX6	ENSG00000124587	FALSE	228763	FALSE	0.759856	0.184103	FALSE	0.380865	0.517177	26	0		0	0	0.161738
FALSE	106	rs113113059	DLK2	ENSG00000171462	FALSE	242408	FALSE	0.686766	0.131842	FALSE	0.708077	1.71046	26	0		0	0	0.0661027
FALSE	106	rs113113059	GNMT	ENSG00000124713	FALSE	244064	FALSE	0.433499	-0.0388449	FALSE	0.232226	-0.0115959	26	0		0	0	0.0661027
FALSE	106	rs113113059	CNPY3	ENSG00000137161	FALSE	268650	FALSE	0.652492	0.109584	FALSE	0.154626	-0.368153	26	0		0	0	0.0661027
FALSE	106	rs113113059	TJAP1	ENSG00000137221	FALSE	269579	FALSE	0.789867	0.209677	FALSE	0.743135	1.87052	26	0		0	0	0.0661027
FALSE	106	rs113113059	PTCRA	ENSG00000171611	FALSE	282106	FALSE	0.359025	-0.091751	FALSE	0.407979	0.604724	26	0		0	0	0.0661027
FALSE	106	rs113113059	LRRC73	ENSG00000204052	FALSE	299024	FALSE	0.850831	0.274564	FALSE	0.82442	2.33517	26	0		0	0	0.151972
FALSE	106	rs113113059	POLR1C	ENSG00000171453	FALSE	301758	FALSE	0.677187	0.125054	FALSE	0.789362	2.11736	26	0		0	0	0.0661027
FALSE	106	rs113113059	YIPF3	ENSG00000137207	FALSE	303888	FALSE	0.709136	0.146986	FALSE	0.811698	2.24775	26	0		0	0	0.0661027
FALSE	107	rs6925079	EYS	ENSG00000188107	TRUE	0	FALSE	0.428073	-0.0426326	TRUE	0.988832	6.06762	2	0	0.00105843	1	0	0.0661027
FALSE	107	rs6925079	PHF3	ENSG00000118482	FALSE	464774	TRUE	0.893079	0.327988	FALSE	0.932704	3.51154	2	0		0	0	0.319626
TRUE	108	rs9454727	ADGRB3	ENSG00000135298	TRUE	0	TRUE	0.993577	0.859479	TRUE	0.985608	5.69785	2	0		0	0	0.303782
FALSE	108	rs9454727	ENSG00000288712	ENSG00000288712	FALSE	452186	FALSE			FALSE			2	0		0	0
TRUE	109	rs1856507	RIMS1	ENSG00000079841	TRUE	44589	TRUE	0.997674	1.16807	TRUE	0.971332	4.80754	2	0		0	0	0.543253
FALSE	109	rs1856507	KCNQ5	ENSG00000185760	FALSE	174079	FALSE	0.991251	0.79352	FALSE	0.898567	3.01142	2	0		0	0	0.328182
TRUE	110	rs2022265	SNAP91	ENSG00000065609	TRUE	0	TRUE	0.985216	0.688233	TRUE	0.986414	5.73004	5	0		1	0	0.303782
FALSE	110	rs2022265	PRSS35	ENSG00000146250	FALSE	115830	FALSE	0.725305	0.157656	FALSE	0.950089	3.90994	5	0		0	0	0.0661027
FALSE	110	rs2022265	ME1	ENSG00000065833	FALSE	210483	FALSE	0.522979	0.0217036	FALSE	0.888723	2.90302	5	0		0	0	0.0661027
FALSE	110	rs2022265	RIPPLY2	ENSG00000203877	FALSE	211826	FALSE	0.716279	0.15157	FALSE	0.262794	0.107621	5	0		0	0	0.151972
FALSE	110	rs2022265	CYB5R4	ENSG00000065615	FALSE	218122	FALSE	0.758638	0.183301	FALSE	0.404985	0.59667	5	0		0	0	0.0661027
TRUE	112	rs6925964	FUT9	ENSG00000172461	TRUE	14531	TRUE	0.983223	0.669527	TRUE	0.770192	2.00226	1	0		0	0	0.151972
TRUE	113	rs2153960	FOXO3	ENSG00000118689	TRUE	0	TRUE	0.979513	0.626694	TRUE	0.983651	5.55761	4	0		0	0	0.0661027
FALSE	113	rs2153960	AFG1L	ENSG00000135537	FALSE	148178	FALSE	0.619048	0.0879007	FALSE	0.921996	3.33837	4	0		0	0	0.0661027
FALSE	113	rs2153960	ARMC2	ENSG00000118690	FALSE	173442	FALSE	0.658915	0.11428	FALSE	0.736688	1.83896	4	0		0	0	0.0661027
FALSE	113	rs2153960	SESN1	ENSG00000080546	FALSE	309335	FALSE	0.845072	0.268055	FALSE	0.646652	1.44993	4	0		0	0	0.0661027
TRUE	114	rs13219424	PTPRK	ENSG00000152894	TRUE	0	TRUE	0.973533	0.578421	TRUE	0.727074	1.79211	2	0		0	0	0.0661027
FALSE	114	rs13219424	THEMIS	ENSG00000172673	FALSE	84097	FALSE	0.574197	0.0569277	FALSE	0.51586	0.965991	2	0		0	0	0.0661027
FALSE	115	rs9390083	AIG1	ENSG00000146416	TRUE	0	TRUE	0.9	0.338497	TRUE	0.920039	3.31553	5	0		0	0	0.0661027
FALSE	115	rs9390083	ADAT2	ENSG00000189007	FALSE	87206	FALSE	0.219934	-0.191261	FALSE	0.437914	0.69953	5	0		0	0	0.0661027
FALSE	115	rs9390083	PEX3	ENSG00000034693	FALSE	115179	FALSE	0.578184	0.0594169	FALSE	0.0928559	-0.715071	5	0		0	0	0.0661027
FALSE	115	rs9390083	FUCA2	ENSG00000001036	FALSE	159186	FALSE	0.398782	-0.0634412	FALSE	0.102757	-0.653622	5	0		0	0	0.0661027
FALSE	115	rs9390083	PHACTR2	ENSG00000112419	FALSE	201219	FALSE	0.0248062	-0.478695	FALSE	0.292096	0.215862	5	0		0	0	0.0661027
TRUE	116	rs2206956	GRM1	ENSG00000152822	TRUE	0	TRUE	0.918826	0.372212	TRUE	0.899315	3.02182	3	0		1	0	0.151972
FALSE	116	rs2206956	RAB32	ENSG00000118508	FALSE	126856	FALSE	0.60753	0.0806708	FALSE	0.5523	1.09184	3	0		0	0	0.0661027
FALSE	116	rs2206956	ADGB	ENSG00000118492	FALSE	181990	FALSE	0.355537	-0.0948266	FALSE	0.44983	0.738746	3	0		0	0	0.151972
TRUE	118	rs58120505	MAD1L1	ENSG00000002822	TRUE	0	TRUE	0.992691	0.833698	TRUE	0.999309	8.22317	6	0		1	0	0.0605983
FALSE	118	rs58120505	ENSG00000286192	ENSG00000286192	TRUE	0	FALSE			FALSE			6	0		0	0
FALSE	118	rs58120505	ELFN1	ENSG00000225968	FALSE	239055	FALSE	0.78732	0.207661	FALSE	0.649185	1.46039	6	0		0	0	0.145134
FALSE	118	rs58120505	MRM2	ENSG00000122687	FALSE	247193	FALSE	0.88732	0.319308	FALSE	0.988659	6.05116	6	0		0	0	0.0605983
FALSE	118	rs58120505	NUDT1	ENSG00000106268	FALSE	255224	FALSE	0.612126	0.0835983	FALSE	0.97254	4.84565	6	0		0	0	0.0605983
FALSE	118	rs58120505	SNX8	ENSG00000106266	FALSE	264768	FALSE	0.575969	0.0581073	FALSE	0.955961	4.10316	6	0		0	0	0.0605983
FALSE	119	rs11972718	NXPH1	ENSG00000122584	TRUE	0	TRUE	0.780897	0.202133	TRUE	0.870992	2.72408	2	0		1	0	0.309175
FALSE	119	rs11972718	ICA1	ENSG00000003147	FALSE	251618	FALSE	0.271595	-0.157311	FALSE	0.071556	-0.883046	2	0		0	0	0.142433
TRUE	120	rs7811417	SP4	ENSG00000105866	TRUE	0	TRUE	0.9268	0.390095	TRUE	0.965575	4.48974	2	1		1	0	0.145134
FALSE	120	rs7811417	DNAH11	ENSG00000105877	FALSE	71857	FALSE	0.116667	-0.280066	FALSE	0.575039	1.17911	2	0		0	0	0.0605983
TRUE	121	rs79210963	PALS2	ENSG00000105926	TRUE	0	TRUE	0.935382	0.41114	FALSE	0.917736	3.27306	4	0		0	0	0.142433
FALSE	121	rs79210963	GSDME	ENSG00000105928	FALSE	60270	FALSE	0.872757	0.300766	TRUE	0.979276	5.23891	4	0		0	0	0.0605983
FALSE	121	rs79210963	OSBPL3	ENSG00000070882	FALSE	158455	FALSE	0.881561	0.310927	FALSE	0.933855	3.52911	4	0		0	0	0.0605983
FALSE	121	rs79210963	NPY	ENSG00000122585	FALSE	346223	FALSE	0.104097	-0.294609	FALSE	0.542513	1.05879	4	0		0	0	0.148081
TRUE	122	rs73356099	GALNT17	ENSG00000185274	TRUE	0	TRUE	0.979291	0.622116	TRUE	0.970238	4.74177	1	0		0	0	0.148081
TRUE	123	rs2944821	CALN1	ENSG00000183166	TRUE	0	TRUE	0.965504	0.52565	TRUE	0.97467	4.94698	2	0		1	0	0.148081
FALSE	123	rs2944821	TYW1B	ENSG00000277149	FALSE	212662	FALSE			FALSE			2	0		0	0	0.0605983
FALSE	124	rs1589726	GNAI1	ENSG00000127955	TRUE	0	FALSE	0.957641	0.486915	FALSE	0.944505	3.78333	3	0		0	0	0.142433
FALSE	124	rs1589726	MAGI2	ENSG00000187391	FALSE	390376	TRUE	0.998726	1.33224	TRUE	0.967129	4.55844	3	0		0	0	0.540835
FALSE	124	rs1589726	CD36	ENSG00000135218	FALSE	525532	FALSE	0.752104	0.178325	FALSE	0.842957	2.48078	3	0		0	0
TRUE	125	rs6943762	GRM3	ENSG00000198822	TRUE	0	TRUE	0.99629	1.02903	TRUE	0.976397	5.04731	2	0		0	0	0.148081
FALSE	125	rs6943762	ELAPOR2	ENSG00000164659	FALSE	98521	FALSE	0.903654	0.34386	FALSE	0.658914	1.49518	2	0		0	0	0.148081
TRUE	126	rs2252074	KMT2E	ENSG00000005483	TRUE	0	TRUE	0.993023	0.845909	FALSE	0.984917	5.61588	8	0		0	1	0.304165
FALSE	126	rs2252074	LHFPL3	ENSG00000187416	FALSE	56077	FALSE	0.752436	0.178456	FALSE	0.95078	3.94121	8	0		0	0	0.309175
FALSE	126	rs2252074	ENSG00000289360	ENSG00000289360	FALSE	76210	FALSE			FALSE			8	0		0	0	0.0605983
FALSE	126	rs2252074	ENSG00000288914	ENSG00000288914	FALSE	76220	FALSE			FALSE			8	0		0	0	0.0605983
FALSE	126	rs2252074	SRPK2	ENSG00000135250	FALSE	146066	FALSE	0.971262	0.564109	TRUE	0.990962	6.33808	8	0		0	0	0.145134
FALSE	126	rs2252074	PUS7	ENSG00000091127	FALSE	475023	FALSE	0.4567	-0.022533	FALSE	0.508664	0.942346	8	0		0	0	0.0605983
FALSE	126	rs2252074	RINT1	ENSG00000135249	FALSE	567531	FALSE	0.653045	0.109939	FALSE	0.555524	1.10309	8	0		0	0
FALSE	126	rs2252074	EFCAB10	ENSG00000185055	FALSE	600482	FALSE	0.422591	-0.0469509	FALSE	0.828335	2.36918	8	0		0	0
FALSE	127	rs9656169	IMMP2L	ENSG00000184903	TRUE	236403	TRUE	0.849059	0.272264	TRUE	0.970526	4.75549	1	0		1	0	0.142433
FALSE	128	rs38752	IMMP2L	ENSG00000184903	TRUE	0	FALSE	0.849059	0.272264	TRUE	0.970526	4.75549	3	0		1	0	0.142433
FALSE	128	rs38752	LRRN3	ENSG00000173114	FALSE	233941	TRUE	0.956257	0.480957	FALSE	0.742675	1.86888	3	0		0	0	0.148081
FALSE	128	rs38752	DOCK4	ENSG00000128512	FALSE	366715	FALSE	0.930343	0.397602	FALSE	0.849404	2.52682	3	0		0	0	0.142433
TRUE	129	rs35045093	SND1	ENSG00000197157	TRUE	11632	TRUE	0.952381	0.465774	FALSE	0.952392	3.99689	13	0		0	0	0.142433
FALSE	129	rs35045093	LRRC4	ENSG00000128594	FALSE	72133	FALSE	0.889313	0.32175	TRUE	0.975879	5.03102	13	0		0	0	0.540835
FALSE	129	rs35045093	LEP	ENSG00000174697	FALSE	137038	FALSE	0.0217608	-0.49701	FALSE	0.201197	-0.147295	13	0		0	0	0.142433
FALSE	129	rs35045093	RBM28	ENSG00000106344	FALSE	193445	FALSE	0.735161	0.165347	FALSE	0.0455357	-1.14423	13	0		0	0	0.0605983
FALSE	129	rs35045093	PRRT4	ENSG00000224940	FALSE	246086	FALSE	0.618106	0.0874467	FALSE	0.228484	-0.0276023	13	0		0	0	0.0605983
FALSE	129	rs35045093	IMPDH1	ENSG00000106348	FALSE	288038	FALSE	0.709524	0.14731	FALSE	0.568246	1.15057	13	0		0	0	0.0605983
FALSE	129	rs35045093	HILPDA	ENSG00000135245	FALSE	351610	FALSE	0.452381	-0.0257306	FALSE	0.311496	0.285546	13	0		0	0	0.148081
FALSE	129	rs35045093	METTL2B	ENSG00000165055	FALSE	372490	FALSE	0.447065	-0.0298749	FALSE	0.381325	0.518299	13	0		0	0	0.0605983
FALSE	129	rs35045093	PAX4	ENSG00000106331	FALSE	486097	FALSE	0.254817	-0.167596	FALSE	0.796845	2.1592	13	0		0	0	0.0605983
FALSE	129	rs35045093	FSCN3	ENSG00000106328	FALSE	502095	FALSE	0.519767	0.0200849	FALSE	0.76409	1.97118	13	0		0	0	0.0605983
FALSE	129	rs35045093	GCC1	ENSG00000179562	FALSE	510628	FALSE	0.807254	0.225727	FALSE	0.825629	2.3453	13	0		0	0
FALSE	129	rs35045093	ARF5	ENSG00000004059	FALSE	512539	FALSE	0.880509	0.309336	FALSE	0.785447	2.09239	13	0		0	0
FALSE	129	rs35045093	ZNF800	ENSG00000048405	FALSE	672315	FALSE	0.919435	0.373502	FALSE	0.727534	1.7939	13	0		0	0
TRUE	130	rs1593304	PLXNA4	ENSG00000221866	TRUE	192567	TRUE	0.992746	0.836277	TRUE	0.739508	1.85397	2	0		0	0	0.304165
FALSE	130	rs1593304	PODXL	ENSG00000128567	FALSE	372556	FALSE	0.01268	-0.574265	FALSE	0.0182488	-1.59392	2	0		0	0	0.0605983
TRUE	131	rs35792732	EXOC4	ENSG00000131558	TRUE	0	TRUE	0.941528	0.427855	TRUE	0.91837	3.28305	2	0		0	0	0.0605983
FALSE	131	rs35792732	CHCHD3	ENSG00000106554	FALSE	227410	FALSE	0.837486	0.258586	FALSE	0.901157	3.03531	2	0		0	0	0.0605983
FALSE	132	rs13230189	DGKI	ENSG00000157680	TRUE	0	FALSE	0.987209	0.729681	TRUE	0.990559	6.27586	2	0		0	0	0.148081
FALSE	132	rs13230189	PTN	ENSG00000105894	FALSE	45590	TRUE	0.993522	0.859402	FALSE	0.970641	4.75971	2	0		0	0	0.0605983
FALSE	133	rs10243922	KIAA1549	ENSG00000122778	TRUE	4693	FALSE	0.927298	0.390487	TRUE	0.958149	4.18455	14	0		1	0	0.0605983
FALSE	133	rs10243922	ZC3HAV1L	ENSG00000146858	FALSE	39624	FALSE	0.484662	-0.00373046	FALSE	0.91411	3.21741	14	0		0	0	0.0605983
FALSE	133	rs10243922	ZC3HAV1	ENSG00000105939	FALSE	57433	FALSE	0.652658	0.109654	FALSE	0.875194	2.76278	14	0		0	0	0.0605983
FALSE	133	rs10243922	TTC26	ENSG00000105948	FALSE	147662	FALSE	0.304928	-0.13316	FALSE	0.38311	0.523973	14	0		0	0	0.0605983
FALSE	133	rs10243922	TMEM213	ENSG00000214128	FALSE	147982	FALSE	0.420875	-0.0480906	FALSE	0.587704	1.22379	14	0		0	0	0.0605983
FALSE	133	rs10243922	ATP6V0A4	ENSG00000105929	FALSE	186523	FALSE	0.368826	-0.084879	FALSE	0.442059	0.713096	14	0		0	0	0.0605983
FALSE	133	rs10243922	UBN2	ENSG00000157741	FALSE	244274	FALSE	0.958416	0.489642	FALSE	0.718036	1.74828	14	0		0	0	0.304165
FALSE	133	rs10243922	SVOPL	ENSG00000157703	FALSE	284721	FALSE	0.66794	0.11954	FALSE	0.679984	1.58875	14	0		0	0	0.0605983
FALSE	133	rs10243922	FMC1	ENSG00000164898	FALSE	353375	FALSE	0.725028	0.157273	FALSE	0.917161	3.26402	14	0		0	0	0.0605983
FALSE	133	rs10243922	LUC7L2	ENSG00000146963	FALSE	354277	FALSE			FALSE			14	0		0	0	0.0605983
FALSE	133	rs10243922	FMC1-LUC7L2	ENSG00000269955	FALSE	355278	FALSE	0.517608	0.0186322	FALSE	0.927177	3.41562	14	0		0	0
FALSE	133	rs10243922	KLRG2	ENSG00000188883	FALSE	466608	FALSE	0.252769	-0.169099	FALSE	0.706695	1.7041	14	0		0	0
FALSE	133	rs10243922	CLEC2L	ENSG00000236279	FALSE	537603	FALSE	0.698062	0.140051	FALSE	0.00541132	-2.129	14	0		0	0
FALSE	133	rs10243922	HIPK2	ENSG00000064393	FALSE	575488	TRUE	0.982835	0.663312	FALSE	0.823211	2.32568	14	0		0	0
TRUE	134	rs2600490	DLGAP2	ENSG00000198010	TRUE	0	TRUE	0.989424	0.760885	TRUE	0.97847	5.15567	1	0		1	0	0.560905
TRUE	135	8:4180090_T_A	CSMD1	ENSG00000183117	TRUE	0	TRUE	0.933666	0.406436	TRUE	0.993092	6.57542	1	0		1	0	0.560905
FALSE	136	rs3808581	BNIP3L	ENSG00000104765	TRUE	0	FALSE	0.894961	0.33126	FALSE	0.924357	3.37828	4	0		1	0	0.0608223
FALSE	136	rs3808581	PPP2R2A	ENSG00000221914	FALSE	36630	TRUE	0.995847	0.976791	TRUE	0.973577	4.88782	4	0		0	0	0.144966
FALSE	136	rs3808581	PNMA2	ENSG00000240694	FALSE	95391	FALSE	0.868162	0.294718	FALSE	0.592539	1.23955	4	0		0	0	0.146639
FALSE	136	rs3808581	DPYSL2	ENSG00000092964	FALSE	104721	FALSE	0.987154	0.727818	FALSE	0.571067	1.16569	4	0		0	0	0.560905
FALSE	137	rs73229090	CLU	ENSG00000120885	TRUE	18780	FALSE	0.987597	0.735527	TRUE	0.966611	4.52153	11	0		0	0	0.0608223
FALSE	137	rs73229090	EPHX2	ENSG00000120915	FALSE	32573	FALSE	0.41196	-0.0544052	FALSE	0.562835	1.13032	11	0		0	0	0.0608223
FALSE	137	rs73229090	SCARA3	ENSG00000168077	FALSE	55731	FALSE	0.574474	0.057088	FALSE	0.663405	1.5147	11	0		0	0	0.0608223
FALSE	137	rs73229090	CHRNA2	ENSG00000120903	FALSE	98254	FALSE	0.958361	0.489473	FALSE	0.882966	2.83452	11	0		0	0	0.327928
FALSE	137	rs73229090	PTK2B	ENSG00000120899	FALSE	118746	TRUE	0.994906	0.919259	FALSE	0.954579	4.07143	11	0		0	0	0.146639
FALSE	137	rs73229090	CCDC25	ENSG00000147419	FALSE	155179	FALSE	0.573034	0.0564543	FALSE	0.604398	1.2844	11	0		0	0	0.0608223
FALSE	137	rs73229090	ESCO2	ENSG00000171320	FALSE	193812	FALSE	0.112901	-0.2845	FALSE	0.463934	0.790919	11	0		0	0	0.0608223
FALSE	137	rs73229090	PBK	ENSG00000168078	FALSE	231487	FALSE	0.0821152	-0.323095	FALSE	0.439813	0.70561	11	0		0	0	0.0608223
FALSE	137	rs73229090	TRIM35	ENSG00000104228	FALSE	266865	FALSE	0.881949	0.311599	FALSE	0.939842	3.67618	11	0		0	0	0.0608223
FALSE	137	rs73229090	SCARA5	ENSG00000168079	FALSE	291746	FALSE	0.176412	-0.225323	FALSE	0.399574	0.577444	11	0		0	0	0.0608223
FALSE	137	rs73229090	STMN4	ENSG00000015592	FALSE	319717	FALSE	0.632115	0.0958928	FALSE	0.428991	0.672427	11	0		0	0	0.146639
FALSE	138	rs79445414	DUSP26	ENSG00000133878	TRUE	487809	TRUE	0.833832	0.254704	FALSE	0.642911	1.43667	5	0		0	0	0.0608223
FALSE	138	rs79445414	RNF122	ENSG00000133874	FALSE	520704	FALSE	0.501107	0.00798335	TRUE	0.702723	1.68746	5	0		0	0	0.0608223
FALSE	138	rs79445414	TTI2	ENSG00000129696	FALSE	574647	FALSE	0.576412	0.0582832	FALSE	0.283806	0.18553	5	0		0	0	0.0608223
FALSE	138	rs79445414	MAK16	ENSG00000198042	FALSE	586570	FALSE	0.314507	-0.126251	FALSE	0.340452	0.384814	5	0		0	0
FALSE	138	rs79445414	FUT10	ENSG00000172728	FALSE	614686	FALSE	0.343577	-0.104084	FALSE	0.616545	1.33266	5	0		0	0
TRUE	139	rs7816998	NSD3	ENSG00000147548	TRUE	0	TRUE	0.959025	0.492384	FALSE	0.987278	5.81934	13	0		0	0	0.144966
FALSE	139	rs7816998	LETM2	ENSG00000165046	FALSE	24561	FALSE	0.746622	0.173931	TRUE	0.988314	5.99738	13	0		0	0	0.0608223
FALSE	139	rs7816998	FGFR1	ENSG00000077782	FALSE	38569	FALSE	0.951606	0.463727	FALSE	0.988026	5.9219	13	0		0	0	0.324975
FALSE	139	rs7816998	DDHD2	ENSG00000085788	FALSE	86088	FALSE	0.853821	0.277511	FALSE	0.985378	5.67758	13	0		1	0	0.0608223
FALSE	139	rs7816998	PLPP5	ENSG00000147535	FALSE	92403	FALSE	0.553212	0.0425409	FALSE	0.98722	5.8193	13	0		0	0	0.0608223
FALSE	139	rs7816998	BAG4	ENSG00000156735	FALSE	148345	FALSE	0.809192	0.227554	FALSE	0.97893	5.18375	13	0		0	0	0.0608223
FALSE	139	rs7816998	LSM1	ENSG00000175324	FALSE	184916	FALSE	0.825194	0.245956	FALSE	0.977837	5.1237	13	0		1	0	0.0608223
FALSE	139	rs7816998	STAR	ENSG00000147465	FALSE	210654	FALSE	0.39031	-0.0692919	FALSE	0.744056	1.87573	13	0		0	0	0.0608223
FALSE	139	rs7816998	ASH2L	ENSG00000129691	FALSE	217570	FALSE	0.646069	0.105651	FALSE	0.824017	2.33234	13	0		0	0	0.144966
FALSE	139	rs7816998	EIF4EBP1	ENSG00000187840	FALSE	301281	FALSE	0.315116	-0.125797	FALSE	0.626907	1.37223	13	0		0	0	0.0608223
FALSE	139	rs7816998	TACC1	ENSG00000147526	FALSE	366540	FALSE	0.591417	0.0692582	FALSE	0.811237	2.24461	13	0		0	0	0.0608223
FALSE	139	rs7816998	ADRB3	ENSG00000188778	FALSE	395047	FALSE	0.0952381	-0.305366	FALSE	0.615278	1.32774	13	0		0	0	0.0608223
FALSE	139	rs7816998	ENSG00000285880	ENSG00000285880	FALSE	395693	FALSE			FALSE			13	0		0	0
TRUE	141	rs298216	BHLHE22	ENSG00000180828	TRUE	185816	TRUE	0.927962	0.392083	FALSE	0.93184	3.4954	2	0		0	0	0.146639
FALSE	141	rs298216	CYP7B1	ENSG00000172817	FALSE	193214	FALSE	0.832392	0.253095	TRUE	0.97208	4.82991	2	0		1	0	0.155328
FALSE	142	rs10957321	CYP7B1	ENSG00000172817	TRUE	0	FALSE	0.832392	0.253095	TRUE	0.97208	4.82991	2	0		1	0	0.155328
FALSE	142	rs10957321	BHLHE22	ENSG00000180828	FALSE	95317	TRUE	0.927962	0.392083	FALSE	0.93184	3.4954	2	0		0	0	0.146639
TRUE	143	rs1915019	MMP16	ENSG00000156103	TRUE	113543	TRUE	0.993743	0.870992	TRUE	0.982442	5.48827	1	0		0	0	0.146639
TRUE	144	rs7002992	KLF10	ENSG00000155090	TRUE	6683	TRUE	0.972757	0.572051	TRUE	0.967244	4.56317	5	0		0	0	0.0608223
FALSE	144	rs7002992	ODF1	ENSG00000155087	FALSE	101390	FALSE	0.256755	-0.16627	FALSE	0.141385	-0.434376	5	0		0	0	0.0608223
FALSE	144	rs7002992	AZIN1	ENSG00000155096	FALSE	163703	FALSE	0.93577	0.412578	FALSE	0.720511	1.75905	5	0		0	0	0.144966
FALSE	144	rs7002992	ENSG00000289653	ENSG00000289653	FALSE	195638	FALSE			FALSE			5	0		0	0
FALSE	144	rs7002992	UBR5	ENSG00000104517	FALSE	249649	FALSE	0.854264	0.278048	FALSE	0.560935	1.12424	5	0		0	0	0.324975
FALSE	146	rs13262595	TSNARE1	ENSG00000171045	TRUE	0	FALSE	0.590698	0.0688183	TRUE	0.996028	7.2339	2	0		1	0	0.0608223
FALSE	146	rs13262595	ADGRB1	ENSG00000181790	FALSE	215837	TRUE	0.778904	0.199984	FALSE	0.432215	0.684189	2	0		0	0	0.310282
FALSE	147	rs11136325	SCRIB	ENSG00000180900	TRUE	0	FALSE	0.894574	0.330987	FALSE	0.822002	2.31472	32	0		0	0	0.155328
FALSE	147	rs11136325	PUF60	ENSG00000179950	FALSE	7760	FALSE	0.768162	0.190885	FALSE	0.845777	2.50195	32	0		0	1	0.324975
FALSE	147	rs11136325	IQANK1	ENSG00000203499	FALSE	17939	FALSE			FALSE			32	0		0	0	0.0608223
FALSE	147	rs11136325	NRBP2	ENSG00000185189	FALSE	24999	FALSE	0.906035	0.347961	TRUE	0.964423	4.41837	32	0		0	0	0.146639
FALSE	147	rs11136325	EPPK1	ENSG00000261150	FALSE	48743	FALSE			FALSE			32	0		0	0	0.155328
FALSE	147	rs11136325	FAM83H	ENSG00000180921	FALSE	70350	FALSE	0.365559	-0.0867207	FALSE	0.928847	3.44085	32	0		0	0	0.0608223
FALSE	147	rs11136325	MAPK15	ENSG00000181085	FALSE	86126	FALSE	0.336434	-0.108636	FALSE	0.929941	3.45795	32	0		0	0	0.146639
FALSE	147	rs11136325	ZNF707	ENSG00000181135	FALSE	94686	FALSE	0.548117	0.0393853	FALSE	0.609752	1.30569	32	0		0	0	0.0608223
FALSE	147	rs11136325	PLEC	ENSG00000178209	FALSE	98567	FALSE	0.679402	0.126398	FALSE	0.0726498	-0.873707	32	0		0	0	0.0608223
FALSE	147	rs11136325	CCDC166	ENSG00000255181	FALSE	100475	FALSE	0.376523	-0.0795879	FALSE			32	0		0	0	0.0608223
FALSE	147	rs11136325	ZNF623	ENSG00000183309	FALSE	152166	FALSE	0.778516	0.199773	FALSE	0.777445	2.04749	32	0		0	0	0.0608223
FALSE	147	rs11136325	PARP10	ENSG00000178685	FALSE	160567	FALSE	0.55454	0.0436834	FALSE	0.194692	-0.170499	32	0		0	0	0.0608223
FALSE	147	rs11136325	GRINA	ENSG00000178719	FALSE	173470	FALSE	0.824695	0.245499	FALSE	0.356744	0.44125	32	0		0	0	0.0608223
FALSE	147	rs11136325	GFUS	ENSG00000104522	FALSE	190536	FALSE	0.722702	0.155373	FALSE	0.897991	3.00516	32	0		0	0	0.0608223
FALSE	147	rs11136325	SPATC1	ENSG00000186583	FALSE	195828	FALSE	0.387209	-0.0712607	FALSE	0.614991	1.32668	32	0		0	0	0.0608223
FALSE	147	rs11136325	PYCR3	ENSG00000104524	FALSE	198811	FALSE	0.781174	0.202343	FALSE	0.871452	2.7281	32	0		0	0	0.0608223
FALSE	147	rs11136325	TIGD5	ENSG00000179886	FALSE	205360	FALSE	0.643245	0.103779	FALSE	0.868056	2.69455	32	0		0	0	0.0608223
FALSE	147	rs11136325	EEF1D	ENSG00000104529	FALSE	209043	FALSE	0.695293	0.137761	FALSE	0.783893	2.08348	32	0		0	0	0.0608223
FALSE	147	rs11136325	OPLAH	ENSG00000178814	FALSE	215413	FALSE	0.475471	-0.0092234	FALSE	0.0407	-1.19289	32	0		0	0	0.0608223
FALSE	147	rs11136325	NAPRT	ENSG00000147813	FALSE	229935	FALSE	0.396235	-0.0656277	FALSE	0.820621	2.30616	32	0		0	0	0.0608223
FALSE	147	rs11136325	MROH6	ENSG00000204839	FALSE	235812	FALSE	0.462791	-0.0183987	FALSE	0.865638	2.66941	32	0		0	0	0.0608223
FALSE	147	rs11136325	ENSG00000290230	ENSG00000290230	FALSE	242791	FALSE			FALSE			32	0		0	0
FALSE	147	rs11136325	EXOSC4	ENSG00000178896	FALSE	242797	FALSE	0.62907	0.0940597	FALSE			32	0		0	0	0.0608223
FALSE	147	rs11136325	GSDMD	ENSG00000104518	FALSE	245522	FALSE	0.278405	-0.152179	FALSE	0.687295	1.62033	32	0		0	0	0.0608223
FALSE	147	rs11136325	GPAA1	ENSG00000197858	FALSE	246486	FALSE	0.879014	0.307787	FALSE	0.124403	-0.53003	32	0		0	0	0.0608223
FALSE	147	rs11136325	CYC1	ENSG00000179091	FALSE	259188	FALSE	0.489812	-0.000335708	FALSE	0.626734	1.3716	32	0		0	0	0.0608223
FALSE	147	rs11136325	SHARPIN	ENSG00000179526	FALSE	262782	FALSE	0.616722	0.0865919	FALSE	0.0907259	-0.729378	32	0		0	0	0.0608223
FALSE	147	rs11136325	ZC3H3	ENSG00000014164	FALSE	267137	FALSE	0.624086	0.0912104	FALSE	0.404928	0.596425	32	0		0	0	0.0608223
FALSE	147	rs11136325	MAF1	ENSG00000179632	FALSE	268610	TRUE	0.912403	0.359501	FALSE	0.283691	0.18436	32	0		0	0	0.0608223
FALSE	147	rs11136325	WDR97	ENSG00000179698	FALSE	271875	FALSE	0.5134	0.0158013	FALSE	0.262104	0.10532	32	0		0	0	0.146639
FALSE	147	rs11136325	HGH1	ENSG00000235173	FALSE	301923	FALSE	0.569657	0.0547353	FALSE			32	0		0	0	0.0608223
FALSE	147	rs11136325	MROH1	ENSG00000179832	FALSE	312165	FALSE	0.892857	0.327709	FALSE	0.241552	0.0271488	32	0		0	0	0.0608223
TRUE	148	rs2890914	PTPRD	ENSG00000153707	TRUE	0	TRUE	0.947951	0.449366	TRUE	0.94652	3.82557	1	0		1	0	0.306262
FALSE	149	rs498591	ZDHHC21	ENSG00000175893	TRUE	101687	FALSE	0.953267	0.469173	FALSE	0.713949	1.73269	4	0		0	0	0.0609667
FALSE	149	rs498591	NFIB	ENSG00000147862	FALSE	110400	TRUE	0.992525	0.82668	TRUE	0.867595	2.68985	4	0		0	0	0.326051
FALSE	149	rs498591	CER1	ENSG00000147869	FALSE	210340	FALSE	0.137929	-0.258914	FALSE	0.0759312	-0.846429	4	0		0	0	0.153721
FALSE	149	rs498591	FREM1	ENSG00000164946	FALSE	227768	FALSE	0.0309524	-0.452368	FALSE	0.286454	0.195202	4	0		0	0	0.0609667
TRUE	151	rs2381411	RNF38	ENSG00000137075	TRUE	243	TRUE	0.945293	0.440154	TRUE	0.972713	4.84775	7	0		0	0	0.326051
FALSE	151	rs2381411	CLTA	ENSG00000122705	FALSE	31372	FALSE	0.893189	0.328067	FALSE	0.687755	1.6228	7	0		0	0	0.0609667
FALSE	151	rs2381411	GNE	ENSG00000159921	FALSE	59111	FALSE	0.615725	0.0857322	FALSE	0.35732	0.44273	7	0		0	0	0.166012
FALSE	151	rs2381411	CCIN	ENSG00000185972	FALSE	164819	FALSE	0.296179	-0.140113	FALSE	0.686777	1.61818	7	0		0	0	0.0609667
FALSE	151	rs2381411	GLIPR2	ENSG00000122694	FALSE	172240	FALSE	0.358804	-0.0918326	FALSE	0.754879	1.92353	7	0		0	0	0.0609667
FALSE	151	rs2381411	RECK	ENSG00000122707	FALSE	211698	FALSE	0.650332	0.10811	FALSE	0.510333	0.948223	7	0		0	0	0.0609667
FALSE	151	rs2381411	MELK	ENSG00000165304	FALSE	236709	FALSE	0.0894241	-0.313249	FALSE	0.775891	2.03988	7	0		0	0	0.0609667
FALSE	152	rs500102	TRPM6	ENSG00000119121	TRUE	0	FALSE	0.631783	0.095733	TRUE	0.888262	2.89796	5	0		0	0	0.0609667
FALSE	152	rs500102	RORB	ENSG00000198963	FALSE	41127	TRUE	0.98732	0.732457	FALSE	0.73663	1.83863	5	0		0	0	0.575105
FALSE	152	rs500102	C9orf40	ENSG00000135045	FALSE	212279	FALSE	0.369214	-0.08456	FALSE	0.11525	-0.577735	5	0		0	0	0.0609667
FALSE	152	rs500102	CARNMT1	ENSG00000156017	FALSE	246486	FALSE	0.550388	0.0410095	FALSE	0.0979218	-0.679778	5	0		0	0	0.0609667
FALSE	152	rs500102	NMRK1	ENSG00000106733	FALSE	326269	FALSE	0.640753	0.101843	FALSE	0.592194	1.23765	5	0		0	0	0.0609667
TRUE	153	rs6479487	FAM120A	ENSG00000048828	TRUE	0	TRUE	0.879402	0.308185	TRUE	0.966496	4.51678	5	1		0	0	0.136289
FALSE	153	rs6479487	FAM120AOS	ENSG00000188938	FALSE	38179	FALSE	0.612182	0.0836179	FALSE	0.960279	4.26356	5	0		0	0	0.0609667
FALSE	153	rs6479487	PHF2	ENSG00000197724	FALSE	84824	FALSE	0.761849	0.186095	FALSE	0.93115	3.48115	5	0		0	1	0.326051
FALSE	153	rs6479487	WNK2	ENSG00000165238	FALSE	171188	FALSE	0.571539	0.0556466	FALSE	0.344885	0.398914	5	0		0	0	0.136289
FALSE	153	rs6479487	NINJ1	ENSG00000131669	FALSE	357509	FALSE	0.63361	0.0972642	FALSE	0.595533	1.25376	5	0		0	0	0.0609667
TRUE	154	rs10985811	GABBR2	ENSG00000136928	TRUE	0	TRUE	0.980066	0.634571	TRUE	0.956537	4.13255	6	0		1	0	0.575105
FALSE	154	rs10985811	TBC1D2	ENSG00000095383	FALSE	52003	FALSE	0.556257	0.0446564	FALSE	0.840596	2.46527	6	0		0	0	0.0609667
FALSE	154	rs10985811	CORO2A	ENSG00000106789	FALSE	115015	FALSE	0.195626	-0.209812	FALSE	0.129641	-0.49876	6	0		0	0	0.0609667
FALSE	154	rs10985811	TRIM14	ENSG00000106785	FALSE	188430	FALSE	0.844241	0.266776	FALSE	0.647401	1.45266	6	0		0	0	0.0609667
FALSE	154	rs10985811	NANS	ENSG00000095380	FALSE	224575	FALSE	0.60742	0.0806095	FALSE	0.534512	1.03185	6	0		0	0	0.0609667
FALSE	154	rs10985811	ANP32B	ENSG00000136938	FALSE	291709	FALSE	0.879125	0.307952	FALSE	0.799493	2.1751	6	0		0	0	0.0609667
TRUE	155	rs3739554	RALGPS1	ENSG00000136828	TRUE	0	TRUE	0.908084	0.351329	FALSE	0.818318	2.28944	10	0		0	0	0.136289
FALSE	155	rs3739554	ANGPTL2	ENSG00000136859	FALSE	63506	FALSE	0.419048	-0.0494089	FALSE	0.804444	2.20587	10	0		0	0	0.0609667
FALSE	155	rs3739554	ZBTB34	ENSG00000177125	FALSE	137964	FALSE	0.852492	0.276252	FALSE	0.663059	1.5137	10	0		0	0	0.0609667
FALSE	155	rs3739554	ZBTB43	ENSG00000169155	FALSE	185632	FALSE	0.787209	0.207461	FALSE	0.819469	2.29504	10	0		0	0	0.0609667
FALSE	155	rs3739554	GARNL3	ENSG00000136895	FALSE	200423	FALSE	0.907697	0.350468	FALSE	0.728858	1.80094	10	0		0	0	0.153721
FALSE	155	rs3739554	LMX1B	ENSG00000136944	FALSE	322810	FALSE	0.237209	-0.179861	FALSE	0.700132	1.67288	10	0		0	0	0.166012
FALSE	155	rs3739554	SLC2A8	ENSG00000136856	FALSE	373296	FALSE	0.74845	0.175452	FALSE	0.772494	2.01637	10	0		0	0	0.0609667
FALSE	155	rs3739554	ZNF79	ENSG00000196152	FALSE	400532	FALSE	0.369601	-0.0840786	FALSE	0.92925	3.44722	10	0		0	0	0.0609667
FALSE	155	rs3739554	RPL12	ENSG00000197958	FALSE	423832	FALSE	0.528073	0.0260557	TRUE	0.938748	3.63914	10	0		0	0	0.0609667
FALSE	155	rs3739554	LRSAM1	ENSG00000148356	FALSE	427647	FALSE	0.714175	0.149926	FALSE	0.893616	2.9532	10	0		0	0	0.0609667
FALSE	156	rs72761691	MED27	ENSG00000160563	TRUE	0	FALSE	0.786822	0.207011	TRUE	0.911749	3.18607	5	0		0	0	0.0609667
FALSE	156	rs72761691	NTNG2	ENSG00000196358	FALSE	187888	FALSE	0.679956	0.126881	FALSE	0.286685	0.196104	5	0		0	0	0.306262
FALSE	156	rs72761691	RAPGEF1	ENSG00000107263	FALSE	234094	TRUE	0.886047	0.317587	FALSE	0.440619	0.708298	5	0		0	0	0.326051
FALSE	156	rs72761691	SETX	ENSG00000107290	FALSE	287186	FALSE	0.565947	0.0519896	FALSE	0.108399	-0.618577	5	0		0	0	0.166012
FALSE	156	rs72761691	TTF1	ENSG00000125482	FALSE	401378	FALSE	0.79701	0.2163	FALSE	0.0130102	-1.75063	5	0		0	0	0.0609667
TRUE	157	rs2078266	PPP1R26	ENSG00000196422	TRUE	0	FALSE	0.606866	0.0799227	FALSE	0.661102	1.50574	11	0	0.956087	0	0	0.0609667
FALSE	157	rs2078266	PIERCE1	ENSG00000160345	FALSE	8171	FALSE	0.191584	-0.212805	FALSE	0.566634	1.14366	11	0		0	0
FALSE	157	rs2078266	MRPS2	ENSG00000122140	FALSE	12974	FALSE	0.731118	0.162335	FALSE	0.609464	1.30459	11	0		0	0	0.0609667
FALSE	157	rs2078266	LCN1	ENSG00000160349	FALSE	34428	FALSE	0.239646	-0.178222	FALSE	0.376317	0.502978	11	0		0	0	0.0609667
FALSE	157	rs2078266	OBP2A	ENSG00000122136	FALSE	59116	FALSE	0.16794	-0.232638	FALSE	0.639514	1.42276	11	0		0	0	0.0609667
FALSE	157	rs2078266	PAEP	ENSG00000122133	FALSE	74746	FALSE	0.046124	-0.395116	FALSE	0.118588	-0.559776	11	0		0	0	0.0609667
FALSE	157	rs2078266	ENSG00000236543	ENSG00000236543	FALSE	117335	FALSE			TRUE			11	0		0	0	0.0609667
FALSE	157	rs2078266	GLT6D1	ENSG00000204007	FALSE	136638	FALSE	0.146678	-0.251246	FALSE	0.296183	0.230656	11	0		0	0	0.0609667
FALSE	157	rs2078266	LCN9	ENSG00000148386	FALSE	176299	FALSE	0.183721	-0.219839	FALSE	0.0988429	-0.676248	11	0		0	0	0.0609667
FALSE	157	rs2078266	SOHLH1	ENSG00000165643	FALSE	206397	FALSE	0.329734	-0.11411	FALSE	0.127742	-0.511835	11	0		0	0	0.153721
FALSE	157	rs2078266	KCNT1	ENSG00000107147	FALSE	215175	TRUE	0.919823	0.374227	FALSE	0.546658	1.07222	11	0		0	0	0.357703
TRUE	158	rs17731	KLF6	ENSG00000067082	TRUE	0	TRUE	0.992027	0.81196	TRUE	0.99361	6.66611	1	0		1	0	0.0612849
TRUE	159	rs6482437	CACNB2	ENSG00000165995	TRUE	0	TRUE	0.999391	1.46709	TRUE	0.997179	7.49884	3	0		0	0	0.149805
FALSE	159	rs6482437	NSUN6	ENSG00000241058	FALSE	104331	FALSE	0.758195	0.183017	FALSE	0.951874	3.98206	3	0		0	0	0.0612849
FALSE	159	rs6482437	ARL5B	ENSG00000165997	FALSE	218201	FALSE	0.774585	0.196781	FALSE	0.952162	3.99128	3	0		0	0	0.0612849
FALSE	160	rs2119242	NEBL	ENSG00000078114	TRUE	0	TRUE	0.134109	-0.262638	TRUE	0.937827	3.61683	1	0		1	0	0.0612849
FALSE	161	rs7915131	NRBF2	ENSG00000148572	TRUE	154025	FALSE	0.949225	0.454293	TRUE	0.976858	5.05482	9	0		0	0	0.0612849
FALSE	161	rs7915131	EGR2	ENSG00000122877	FALSE	160055	FALSE	0.963621	0.518796	FALSE	0.941512	3.71432	9	0		0	0	0.149805
FALSE	161	rs7915131	ADO	ENSG00000181915	FALSE	170743	FALSE	0.70814	0.146215	FALSE	0.900236	3.02704	9	0		0	0	0.0612849
FALSE	161	rs7915131	JMJD1C	ENSG00000171988	FALSE	187999	TRUE	0.983444	0.671527	FALSE	0.958379	4.19393	9	0	0.00789211	0	0
FALSE	161	rs7915131	ENSG00000285837	ENSG00000285837	FALSE	307211	FALSE			FALSE			9	0		0	0
FALSE	161	rs7915131	ZNF365	ENSG00000138311	FALSE	498935	FALSE	0.851329	0.275092	FALSE	0.939497	3.66529	9	0		0	0	0.154815
FALSE	161	rs7915131	REEP3	ENSG00000165476	FALSE	542179	FALSE	0.902935	0.342998	FALSE	0.964078	4.401	9	0		0	0
FALSE	161	rs7915131	RTKN2	ENSG00000182010	FALSE	710379	FALSE	0.0378184	-0.421465	FALSE	0.534915	1.03361	9	0		0	0	0.0612849
FALSE	161	rs7915131	ARID5B	ENSG00000150347	FALSE	882279	FALSE	0.864839	0.28994	FALSE	0.895516	2.97798	9	0		0	0
FALSE	162	rs61857878	ANKRD1	ENSG00000148677	TRUE	108123	FALSE	0.314452	-0.12632	FALSE	0.553854	1.09746	4	0		0	0	0.0612849
FALSE	162	rs61857878	RPP30	ENSG00000148688	FALSE	120657	FALSE	0.545293	0.037091	FALSE	0.543147	1.06	4	0		0	0	0.0612849
FALSE	162	rs61857878	PCGF5	ENSG00000180628	FALSE	133802	TRUE	0.689424	0.133716	FALSE	0.406597	0.601875	4	0		0	0	0.0612849
FALSE	162	rs61857878	HTR7	ENSG00000148680	FALSE	171171	FALSE	0.445958	-0.0305071	TRUE	0.695009	1.6522	4	0		0	0	0.0612849
FALSE	163	rs79668541	CNNM2	ENSG00000148842	TRUE	0	FALSE	0.878018	0.306292	FALSE	0.998331	7.81813	22	0		0	0	0.309277
FALSE	163	rs79668541	NT5C2	ENSG00000076685	FALSE	25448	FALSE	0.933223	0.405224	FALSE	0.999136	8.14029	22	0		0	0	0.0612849
FALSE	163	rs79668541	AS3MT	ENSG00000214435	FALSE	159838	FALSE	0.687984	0.132535	TRUE	0.999655	8.90738	22	0		0	0	0.0612849
FALSE	163	rs79668541	BORCS7-ASMT	ENSG00000270316	FALSE	159838	FALSE			FALSE			22	0		0	0
FALSE	163	rs79668541	RPEL1	ENSG00000235376	FALSE	184150	FALSE	0.336323	-0.108778	FALSE	0.950607	3.9319	22	0		0	0	0.154815
FALSE	163	rs79668541	BORCS7	ENSG00000166275	FALSE	196776	FALSE	0.510465	0.0140208	FALSE	0.999597	8.66323	22	0		0	0	0.0612849
FALSE	163	rs79668541	INA	ENSG00000148798	FALSE	215401	FALSE	0.882724	0.312275	FALSE	0.977549	5.10838	22	0		0	0	0.154815
FALSE	163	rs79668541	CYP17A1	ENSG00000148795	FALSE	224265	FALSE	0.810133	0.228753	FALSE	0.998964	8.04372	22	0		0	0	0.0612849
FALSE	163	rs79668541	WBP1L	ENSG00000166272	FALSE	227221	FALSE	0.67619	0.124598	FALSE	0.994474	6.80205	22	0		0	0	0.0612849
FALSE	163	rs79668541	PCGF6	ENSG00000156374	FALSE	241059	FALSE	0.756368	0.181575	FALSE	0.956249	4.11594	22	0		0	0	0.0612849
FALSE	163	rs79668541	TAF5	ENSG00000148835	FALSE	306229	FALSE	0.733278	0.163792	FALSE	0.951241	3.96345	22	0		0	0	0.142296
FALSE	163	rs79668541	SFXN2	ENSG00000156398	FALSE	318245	FALSE	0.50144	0.00823755	FALSE	0.987681	5.85889	22	0		0	0	0.0612849
FALSE	163	rs79668541	ATP5MK	ENSG00000173915	FALSE	327304	FALSE	0.41794	-0.0501947	FALSE	0.945426	3.80256	22	0		0	0	0.0612849
FALSE	163	rs79668541	PDCD11	ENSG00000148843	FALSE	334889	FALSE	0.582226	0.0622681	FALSE	0.94819	3.86666	22	0		0	0	0.0612849
FALSE	163	rs79668541	ARL3	ENSG00000138175	FALSE	347340	TRUE	0.946179	0.443029	FALSE	0.991077	6.33986	22	0		0	0	0.0612849
FALSE	163	rs79668541	CALHM2	ENSG00000138172	FALSE	385049	FALSE	0.571318	0.0555845	FALSE	0.851131	2.53654	22	0		0	0	0.0612849
FALSE	163	rs79668541	CALHM1	ENSG00000185933	FALSE	391503	FALSE	0.154042	-0.244323	FALSE	0.813022	2.25398	22	0		0	0	0.154815
FALSE	163	rs79668541	TRIM8	ENSG00000171206	FALSE	403419	FALSE	0.927741	0.391737	FALSE	0.973807	4.89142	22	0		0	0	0.309277
FALSE	163	rs79668541	CALHM3	ENSG00000183128	FALSE	411067	FALSE	0.0901993	-0.31229	FALSE	0.00823211	-1.97722	22	0		0	0	0.0612849
FALSE	163	rs79668541	SUFU	ENSG00000107882	FALSE	428202	FALSE	0.791141	0.210786	FALSE	0.980542	5.34539	22	0		0	0	0.142296
FALSE	163	rs79668541	ACTR1A	ENSG00000138107	FALSE	559025	FALSE	0.87093	0.29837	FALSE	0.935179	3.56418	22	0		0	0
FALSE	163	rs79668541	MFSD13A	ENSG00000138111	FALSE	584692	FALSE	0.610299	0.0824034	FALSE	0.954464	4.0689	22	0		0	0
TRUE	164	rs12363019	LUZP2	ENSG00000187398	TRUE	130824	TRUE	0.934275	0.408129	TRUE	0.885556	2.86698	1	0		0	0	0.146905
FALSE	165	rs10767734	METTL15	ENSG00000169519	TRUE	51479	FALSE	0.798007	0.21759	TRUE	0.975016	4.95984	6	0		0	0	0.0632634
FALSE	165	rs10767734	KIF18A	ENSG00000121621	FALSE	470364	FALSE	0.696179	0.138449	FALSE	0.913419	3.20412	6	0		0	0
FALSE	165	rs10767734	BDNF	ENSG00000176697	FALSE	856462	TRUE	0.996346	1.03294	FALSE	0.957976	4.17996	6	0		0	0
FALSE	165	rs10767734	LIN7C	ENSG00000148943	FALSE	1071751	FALSE	0.8732	0.301285	FALSE	0.669219	1.54023	6	0		0	0
FALSE	165	rs10767734	LGR4	ENSG00000205213	FALSE	1105730	FALSE	0.368605	-0.084975	FALSE	0.619366	1.34243	6	0		0	0
FALSE	165	rs10767734	CCDC34	ENSG00000109881	FALSE	1215286	FALSE	0.402602	-0.0610049	FALSE	0.212538	-0.0934235	6	0		0	0
FALSE	166	rs12285419	AMBRA1	ENSG00000110497	TRUE	0	FALSE	0.958804	0.491386	FALSE	0.998791	8.02549	14	0		0	0	0.144723
FALSE	166	rs12285419	CHRM4	ENSG00000180720	FALSE	104502	FALSE	0.818162	0.237939	FALSE	0.989005	6.10192	14	0		0	0	0.146905
FALSE	166	rs12285419	HARBI1	ENSG00000180423	FALSE	106583	FALSE	0.733333	0.163795	FALSE	0.996834	7.41097	14	0		0	0	0.0632634
FALSE	166	rs12285419	MDK	ENSG00000110492	FALSE	112441	FALSE	0.73134	0.162404	FALSE	0.983824	5.57254	14	0		0	0	0.0632634
FALSE	166	rs12285419	DGKZ	ENSG00000149091	FALSE	115724	FALSE	0.972702	0.572029	TRUE	0.999194	8.15396	14	0		0	0	0.146905
FALSE	166	rs12285419	ATG13	ENSG00000175224	FALSE	121249	FALSE	0.921927	0.378903	FALSE	0.998906	8.04347	14	0		1	0	0.0632634
FALSE	166	rs12285419	CREB3L1	ENSG00000157613	FALSE	174869	FALSE	0.151384	-0.247211	FALSE	0.978182	5.14181	14	0		0	0	0.0632634
FALSE	166	rs12285419	ARHGAP1	ENSG00000175220	FALSE	180802	FALSE	0.816279	0.235392	FALSE	0.997467	7.51466	14	0		0	0	0.0632634
FALSE	166	rs12285419	ZNF408	ENSG00000175213	FALSE	204752	FALSE	0.627353	0.0932815	FALSE	0.988544	6.02955	14	0		0	0	0.0632634
FALSE	166	rs12285419	F2	ENSG00000180210	FALSE	222918	FALSE	0.294241	-0.141384	FALSE	0.996085	7.23395	14	0		0	0	0.0632634
FALSE	166	rs12285419	CKAP5	ENSG00000175216	FALSE	246770	FALSE	0.967663	0.53846	FALSE	0.995164	6.97761	14	0		0	0	0.144723
FALSE	166	rs12285419	LRP4	ENSG00000134569	FALSE	360440	FALSE	0.188372	-0.215272	FALSE	0.991365	6.36301	14	0		0	0
FALSE	166	rs12285419	PHF21A	ENSG00000135365	FALSE	374823	TRUE	0.988538	0.747911	FALSE	0.961085	4.29257	14	0		0	0	0.33252
FALSE	166	rs12285419	CSTPP1	ENSG00000149179	FALSE	440412	FALSE	0.801329	0.22046	FALSE	0.974786	4.95225	14	0		0	0
FALSE	167	rs7938083	SELENOH	ENSG00000211450	TRUE	0	FALSE	0.762625	0.186731	FALSE	0.986357	5.72965	24	0		0	0	0.0632634
FALSE	167	rs7938083	ENSG00000288534	ENSG00000288534	TRUE	0	FALSE			FALSE			24	0		0	0
FALSE	167	rs7938083	ENSG00000254732	ENSG00000254732	TRUE	0	FALSE			FALSE			24	0		0	0
FALSE	167	rs7938083	BTBD18	ENSG00000233436	FALSE	575	FALSE	0.466224	-0.0159957	FALSE	0.972195	4.83209	24	0		0	0	0.144723
FALSE	167	rs7938083	TMX2	ENSG00000213593	FALSE	1966	FALSE	0.693632	0.136645	FALSE	0.990674	6.28552	24	0		0	0	0.0632634
FALSE	167	rs7938083	CTNND1	ENSG00000198561	FALSE	10304	FALSE	0.59474	0.0712557	FALSE	0.990271	6.24611	24	0		0	0	0.144723
FALSE	167	rs7938083	MED19	ENSG00000156603	FALSE	30718	FALSE	0.813677	0.232407	FALSE	0.976167	5.03921	24	0		0	0	0.0632634
FALSE	167	rs7938083	ZDHHC5	ENSG00000156599	FALSE	41757	FALSE	0.810354	0.229386	TRUE	0.992689	6.51658	24	0		0	0	0.144723
FALSE	167	rs7938083	CLP1	ENSG00000172409	FALSE	81074	TRUE	0.842137	0.263969	FALSE	0.975189	4.97661	24	0		0	0	0.0632634
FALSE	167	rs7938083	YPEL4	ENSG00000166793	FALSE	92994	FALSE	0.445792	-0.030632	FALSE	0.893731	2.9548	24	0		0	0	0.146905
FALSE	167	rs7938083	SERPING1	ENSG00000149131	FALSE	123767	FALSE	0.413455	-0.0531733	FALSE	0.975361	4.99286	24	0		0	0	0.0632634
FALSE	167	rs7938083	UBE2L6	ENSG00000156587	FALSE	174654	FALSE	0.268328	-0.158635	FALSE	0.873237	2.74486	24	0		0	0	0.0632634
FALSE	167	rs7938083	SMTNL1	ENSG00000214872	FALSE	192666	FALSE	0.173643	-0.227892	FALSE	0.815785	2.27358	24	0		0	0	0.0632634
FALSE	167	rs7938083	TIMM10	ENSG00000134809	FALSE	212135	FALSE	0.513732	0.0160623	FALSE			24	0		0	0	0.0632634
FALSE	167	rs7938083	SLC43A1	ENSG00000149150	FALSE	227158	FALSE	0.462569	-0.0185401	FALSE	0.856082	2.57694	24	0		0	0	0.0632634
FALSE	167	rs7938083	RTN4RL2	ENSG00000186907	FALSE	265404	FALSE	0.396013	-0.0657436	FALSE	0.831673	2.39622	24	0		0	0	0.146905
FALSE	167	rs7938083	OR9Q1	ENSG00000186509	FALSE	280942	FALSE	0.0682724	-0.346987	FALSE	0.915779	3.24585	24	0		0	0	0.0632634
FALSE	167	rs7938083	OR6Q1	ENSG00000279051	FALSE	288014	FALSE			FALSE			24	0		0	0	0.0632634
FALSE	167	rs7938083	SLC43A3	ENSG00000134802	FALSE	315358	FALSE	0.701827	0.142214	FALSE	0.919694	3.30832	24	0		0	0	0.0632634
FALSE	167	rs7938083	ENSG00000254979	ENSG00000254979	FALSE	318879	FALSE			FALSE			24	0		0	0
FALSE	167	rs7938083	PRG2	ENSG00000186652	FALSE	352288	FALSE	0.0842193	-0.320363	FALSE	0.536987	1.0397	24	0		0	0	0.0632634
FALSE	167	rs7938083	PRG3	ENSG00000156575	FALSE	361788	FALSE	0.356534	-0.0940355	FALSE	0.920672	3.32334	24	0		0	0	0.0632634
FALSE	167	rs7938083	P2RX3	ENSG00000109991	FALSE	370542	FALSE	0.433555	-0.0388054	FALSE	0.813655	2.2585	24	0		0	0	0.0632634
FALSE	167	rs7938083	OR9I1	ENSG00000172377	FALSE	373803	FALSE	0.0834441	-0.321258	FALSE	0.837488	2.44496	24	0		0	0	0.0632634
FALSE	168	rs58950470	RELA	ENSG00000173039	TRUE	13772	FALSE	0.909358	0.354189	FALSE	0.915203	3.23935	40	0		0	0	0.144723
FALSE	168	rs58950470	SIPA1	ENSG00000213445	FALSE	25944	FALSE	0.470598	-0.0129697	FALSE	0.968568	4.62658	40	0		0	0	0.0632634
FALSE	168	rs58950470	KAT5	ENSG00000172977	FALSE	35134	FALSE	0.895404	0.33168	FALSE	0.957631	4.16898	40	0		0	0	0.165854
FALSE	168	rs58950470	RNASEH2C	ENSG00000172922	FALSE	37143	FALSE	0.811296	0.230504	FALSE	0.95907	4.22538	40	0		1	0	0.0632634
FALSE	168	rs58950470	PCNX3	ENSG00000197136	FALSE	39423	FALSE	0.732004	0.163004	FALSE	0.978527	5.15762	40	0	0.080333	0	0	0.144723
FALSE	168	rs58950470	MAP3K11	ENSG00000173327	FALSE	61480	FALSE	0.917719	0.369519	FALSE	0.959876	4.24438	40	0		0	0	0.0632634
FALSE	168	rs58950470	KCNK7	ENSG00000173338	FALSE	80866	FALSE	0.462237	-0.0186374	FALSE	0.865811	2.67079	40	0		0	0	0.165854
FALSE	168	rs58950470	EHBP1L1	ENSG00000173442	FALSE	84212	FALSE	0.692802	0.136144	FALSE	0.888665	2.90264	40	0		0	0	0.0632634
FALSE	168	rs58950470	AP001362.1	ENSG00000269018	FALSE	84386	FALSE			FALSE			40	0		0	0	0.0632634
FALSE	168	rs58950470	AP5B1	ENSG00000254470	FALSE	97036	FALSE	0.854097	0.277885	TRUE	0.980427	5.33584	40	0		0	0	0.0632634
FALSE	168	rs58950470	FAM89B	ENSG00000176973	FALSE	102664	FALSE	0.803378	0.22202	FALSE			40	0		0	0	0.0632634
FALSE	168	rs58950470	ZNRD2	ENSG00000173465	FALSE	102920	FALSE	0.505814	0.0109253	FALSE	0.347706	0.412308	40	0		0	0	0.0632634
FALSE	168	rs58950470	OVOL1	ENSG00000172818	FALSE	110201	FALSE	0.328904	-0.114874	FALSE	0.876058	2.76792	40	0		0	0	0.0632634
FALSE	168	rs58950470	LTBP3	ENSG00000168056	FALSE	117932	FALSE	0.681451	0.127962	FALSE	0.476541	0.832852	40	0		0	0	0.0632634
FALSE	168	rs58950470	SCYL1	ENSG00000142186	FALSE	138158	FALSE	0.944906	0.439078	FALSE	0.627195	1.37364	40	0		0	0	0.0632634
FALSE	168	rs58950470	CFL1	ENSG00000172757	FALSE	146160	FALSE	0.91711	0.368832	FALSE	0.835703	2.43109	40	0		0	0	0.0632634
FALSE	168	rs58950470	SNX32	ENSG00000172803	FALSE	156972	FALSE	0.794684	0.214108	FALSE	0.770883	2.00704	40	0		0	0	0.146905
FALSE	168	rs58950470	MUS81	ENSG00000172732	FALSE	180264	FALSE	0.905316	0.346557	FALSE	0.687237	1.62031	40	0		0	0	0.0632634
FALSE	168	rs58950470	EFEMP2	ENSG00000172638	FALSE	189579	FALSE	0.179734	-0.222971	FALSE	0.572506	1.17026	40	0		0	0	0.0632634
FALSE	168	rs58950470	CTSW	ENSG00000172543	FALSE	202947	FALSE	0.132004	-0.264667	FALSE	0.911462	3.181	40	0		0	0	0.0632634
FALSE	168	rs58950470	FIBP	ENSG00000172500	FALSE	206878	FALSE	0.867829	0.294017	FALSE	0.858903	2.60664	40	0		0	0	0.0632634
FALSE	168	rs58950470	CCDC85B	ENSG00000175602	FALSE	213811	TRUE	0.951274	0.462142	FALSE			40	0		0	0	0.0632634
FALSE	168	rs58950470	FOSL1	ENSG00000175592	FALSE	215187	FALSE	0.609081	0.0815435	FALSE	0.869495	2.70936	40	0		0	0	0.0632634
FALSE	168	rs58950470	C11orf68	ENSG00000175573	FALSE	239948	FALSE	0.884607	0.315165	FALSE	0.514478	0.961069	40	0		0	0	0.0632634
FALSE	168	rs58950470	DRAP1	ENSG00000175550	FALSE	242412	FALSE	0.813898	0.232567	FALSE			40	0		0	0	0.0632634
FALSE	168	rs58950470	FRMD8	ENSG00000126391	FALSE	263337	FALSE	0.46722	-0.0151207	FALSE	0.390939	0.549156	40	0		0	0	0.0632634
FALSE	168	rs58950470	TSGA10IP	ENSG00000175513	FALSE	268618	FALSE			FALSE			40	0		0	0	0.0632634
FALSE	168	rs58950470	SART1	ENSG00000175467	FALSE	284866	FALSE	0.69103	0.134854	FALSE	0.411433	0.61708	40	0		0	0	0.0632634
FALSE	168	rs58950470	SLC25A45	ENSG00000162241	FALSE	293161	FALSE	0.330454	-0.113653	FALSE	0.175292	-0.260876	40	0		0	0	0.0632634
FALSE	168	rs58950470	TIGD3	ENSG00000173825	FALSE	319249	FALSE	0.798339	0.217804	FALSE	0.471878	0.820369	40	0		0	0	0.146905
FALSE	168	rs58950470	EIF1AD	ENSG00000175376	FALSE	319683	FALSE	0.860576	0.285188	FALSE	0.577687	1.189	40	0		0	0	0.0632634
FALSE	168	rs58950470	DPF2	ENSG00000133884	FALSE	322600	FALSE	0.865836	0.290789	FALSE	0.16493	-0.314564	40	0		0	0	0.33252
FALSE	168	rs58950470	BANF1	ENSG00000175334	FALSE	325366	FALSE	0.853488	0.277291	FALSE	0.497784	0.902946	40	0		0	0	0.0632634
FALSE	168	rs58950470	CST6	ENSG00000175315	FALSE	335146	FALSE	0.144297	-0.253212	FALSE			40	0		0	0	0.0632634
FALSE	168	rs58950470	CATSPER1	ENSG00000175294	FALSE	339890	FALSE	0.643079	0.103623	FALSE	0.722066	1.76809	40	0		0	0	0.0632634
FALSE	168	rs58950470	ENSG00000285816	ENSG00000285816	FALSE	350319	FALSE			FALSE			40	0		0	0
FALSE	168	rs58950470	CDC42EP2	ENSG00000149798	FALSE	354445	FALSE	0.123699	-0.273447	FALSE	0.191584	-0.188443	40	0		0	0	0.0632634
FALSE	168	rs58950470	GAL3ST3	ENSG00000175229	FALSE	363903	FALSE	0.681285	0.127899	FALSE	0.827816	2.36127	40	0		0	0	0.146905
FALSE	168	rs58950470	SF3B2	ENSG00000087365	FALSE	373867	FALSE	0.835991	0.257345	FALSE	0.536411	1.03872	40	0		0	0	0.144723
FALSE	168	rs58950470	PACS1	ENSG00000175115	FALSE	393410	FALSE	0.877741	0.305988	FALSE	0.612803	1.31853	40	0		0	0	0.33252
TRUE	170	rs2514218	DRD2	ENSG00000149295	TRUE	31129	TRUE	0.999945	2.0999	TRUE	0.98699	5.78756	8	0		0	0	0.33642
FALSE	170	rs2514218	ANKK1	ENSG00000170209	FALSE	106404	FALSE	0.253876	-0.168238	FALSE	0.914628	3.23036	8	0		0	0	0.0632634
FALSE	170	rs2514218	TTC12	ENSG00000149292	FALSE	123276	FALSE	0.398948	-0.0632441	FALSE	0.959818	4.24356	8	0		0	0	0.0632634
FALSE	170	rs2514218	TMPRSS5	ENSG00000166682	FALSE	180727	FALSE	0.684385	0.130625	FALSE	0.896264	2.98413	8	0		0	0	0.146905
FALSE	170	rs2514218	ZW10	ENSG00000086827	FALSE	226367	FALSE	0.922757	0.380099	FALSE	0.801163	2.18623	8	0		0	0	0.0632634
FALSE	170	rs2514218	NCAM1	ENSG00000149294	FALSE	228384	FALSE	0.999446	1.53007	FALSE	0.956652	4.13665	8	0		0	0	0.301411
FALSE	170	rs2514218	CLDN25	ENSG00000228607	FALSE	272976	FALSE	0.158472	-0.240345	FALSE			8	0		0	0	0.0632634
FALSE	170	rs2514218	USP28	ENSG00000048028	FALSE	291054	FALSE	0.75897	0.183407	FALSE	0.8604	2.62019	8	0		0	0	0.0632634
TRUE	171	rs77502336	GRAMD1B	ENSG00000023171	TRUE	0	TRUE	0.983942	0.677147	TRUE	0.980485	5.33961	5	0		1	0	0.301411
FALSE	171	rs77502336	SCN3B	ENSG00000166257	FALSE	104672	FALSE	0.97093	0.559503	FALSE	0.0525589	-1.07195	5	0		0	0	0.146905
FALSE	171	rs77502336	ZNF202	ENSG00000166261	FALSE	199399	FALSE	0.601717	0.0765041	FALSE	0.758966	1.94627	5	0		0	0	0.0632634
FALSE	171	rs77502336	OR6X1	ENSG00000221931	FALSE	229065	FALSE	0.105094	-0.293465	FALSE			5	0		0	0	0.0632634
FALSE	171	rs77502336	OR6M1	ENSG00000196099	FALSE	280893	FALSE	0.0920266	-0.309229	FALSE	0.738069	1.84581	5	0		0	0	0.0632634
FALSE	172	rs1940171	ESAM	ENSG00000149564	TRUE	1702	FALSE	0.981838	0.651641	TRUE	0.997525	7.52177	17	0		0	0	0.0632634
FALSE	172	rs1940171	MSANTD2	ENSG00000120458	FALSE	2506	FALSE	0.861573	0.286561	FALSE	0.986644	5.74627	17	0		0	0	0.165854
FALSE	172	rs1940171	VSIG2	ENSG00000019102	FALSE	11737	FALSE	0.675914	0.124518	FALSE	0.993034	6.57031	17	0		0	0	0.0632634
FALSE	172	rs1940171	NRGN	ENSG00000154146	FALSE	16782	TRUE	0.990476	0.781654	FALSE	0.980082	5.30246	17	0		0	0	0.146905
FALSE	172	rs1940171	SPA17	ENSG00000064199	FALSE	66474	FALSE	0.427741	-0.0427821	FALSE	0.775027	2.03141	17	0		0	0	0.0632634
FALSE	172	rs1940171	SIAE	ENSG00000110013	FALSE	68285	FALSE	0.704928	0.144006	FALSE	0.743481	1.8732	17	0		0	0	0.0632634
FALSE	172	rs1940171	ROBO3	ENSG00000154134	FALSE	101440	FALSE	0.685825	0.131332	FALSE	0.71982	1.755	17	0		0	0	0.0632634
FALSE	172	rs1940171	ROBO4	ENSG00000154133	FALSE	119699	FALSE	0.205537	-0.20239	FALSE	0.713085	1.72844	17	0		0	0	0.0632634
FALSE	172	rs1940171	TBRG1	ENSG00000154144	FALSE	128066	FALSE	0.650277	0.108098	FALSE	0.73853	1.84853	17	0		0	0	0.0632634
FALSE	172	rs1940171	PANX3	ENSG00000154143	FALSE	143636	FALSE	0.374308	-0.0810798	FALSE	0.919061	3.29766	17	0		0	0	0.146905
FALSE	172	rs1940171	HEPACAM	ENSG00000165478	FALSE	155213	FALSE	0.77979	0.200988	FALSE	0.313741	0.295199	17	0		0	0	0.33642
FALSE	172	rs1940171	HEPN1	ENSG00000221932	FALSE	155258	FALSE	0.293466	-0.141969	FALSE			17	0		0	0	0.146905
FALSE	172	rs1940171	OR8A1	ENSG00000196119	FALSE	181050	FALSE	0.124142	-0.2732	FALSE	0.944735	3.78894	17	0		0	0	0.0632634
FALSE	172	rs1940171	CCDC15	ENSG00000149548	FALSE	190129	FALSE	0.454873	-0.0237606	FALSE	0.504749	0.92787	17	0		0	0	0.0632634
FALSE	172	rs1940171	OR8B12	ENSG00000170953	FALSE	218659	FALSE	0.0959025	-0.304279	FALSE	0.425652	0.660319	17	0		0	0	0.0632634
FALSE	172	rs1940171	SLC37A2	ENSG00000134955	FALSE	299310	FALSE	0.642082	0.102661	FALSE	0.465661	0.799739	17	0		0	0	0.0632634
FALSE	172	rs1940171	OR8B8	ENSG00000197125	FALSE	318296	FALSE	0.0428571	-0.404409	FALSE	0.9361	3.58691	17	0		0	0	0.0632634
FALSE	173	rs10894308	SNX19	ENSG00000120451	TRUE	57937	TRUE	0.774862	0.197031	TRUE	0.943124	3.75123	1	0		0	0	0.0632634
TRUE	174	rs1939514	OPCML	ENSG00000183715	TRUE	0	TRUE	0.984773	0.684838	TRUE	0.992228	6.45825	1	0		1	0	0.146905
TRUE	175	rs4936215	IGSF9B	ENSG00000080854	TRUE	25218	TRUE	0.918328	0.370962	TRUE	0.991538	6.38171	8	0		0	0	0.146905
FALSE	175	rs4936215	JAM3	ENSG00000166086	FALSE	86885	FALSE	0.911905	0.358808	FALSE	0.948362	3.86809	8	0		0	0	0.146905
FALSE	175	rs4936215	SPATA19	ENSG00000166118	FALSE	136648	FALSE	0.195404	-0.210076	FALSE	0.938518	3.63578	8	0		0	0	0.0632634
FALSE	175	rs4936215	NCAPD3	ENSG00000151503	FALSE	167927	FALSE	0.786434	0.206595	FALSE	0.945657	3.80495	8	0		0	0	0.0632634
FALSE	175	rs4936215	VPS26B	ENSG00000151502	FALSE	242484	FALSE	0.898173	0.336077	FALSE	0.691728	1.63885	8	0		0	0	0.0632634
FALSE	175	rs4936215	THYN1	ENSG00000151500	FALSE	266092	FALSE	0.377796	-0.0786459	FALSE	0.385009	0.529345	8	0		0	0	0.0632634
FALSE	175	rs4936215	ACAD8	ENSG00000151498	FALSE	271361	FALSE	0.822536	0.242929	FALSE	0.387255	0.536733	8	0		0	0	0.0632634
FALSE	175	rs4936215	GLB1L3	ENSG00000166105	FALSE	292058	FALSE	0.474197	-0.0100679	FALSE	0.611652	1.31415	8	0		0	0	0.146905
FALSE	176	rs7112912	GLB1L2	ENSG00000149328	TRUE	0	FALSE	0.586932	0.0657966	TRUE	0.965805	4.49643	8	0		0	0	0.0632634
FALSE	176	rs7112912	B3GAT1	ENSG00000109956	FALSE	1498	TRUE	0.971705	0.566826	FALSE	0.963675	4.3923	8	0		0	0	0.146905
FALSE	176	rs7112912	GLB1L3	ENSG00000166105	FALSE	57442	FALSE	0.474197	-0.0100679	FALSE	0.611652	1.31415	8	0		0	0	0.146905
FALSE	176	rs7112912	ACAD8	ENSG00000151498	FALSE	111151	FALSE	0.822536	0.242929	FALSE	0.387255	0.536733	8	0		0	0	0.0632634
FALSE	176	rs7112912	THYN1	ENSG00000151500	FALSE	123636	FALSE	0.377796	-0.0786459	FALSE	0.385009	0.529345	8	0		0	0	0.0632634
FALSE	176	rs7112912	VPS26B	ENSG00000151502	FALSE	129218	FALSE	0.898173	0.336077	FALSE	0.691728	1.63885	8	0		0	0	0.0632634
FALSE	176	rs7112912	NCAPD3	ENSG00000151503	FALSE	151502	FALSE	0.786434	0.206595	FALSE	0.945657	3.80495	8	0		0	0	0.0632634
FALSE	176	rs7112912	JAM3	ENSG00000166086	FALSE	225004	FALSE	0.911905	0.358808	FALSE	0.948362	3.86809	8	0		0	0	0.146905
TRUE	177	rs4937935	B3GAT1	ENSG00000109956	TRUE	297747	TRUE	0.971705	0.566826	TRUE	0.963675	4.3923	1	0		0	0	0.146905
TRUE	178	rs10774034	CACNA1C	ENSG00000151067	TRUE	0	TRUE	1	2.19257	TRUE	0.999539	8.51668	3	0		1	1	0.329082
FALSE	178	rs10774034	DCP1B	ENSG00000151065	FALSE	217985	FALSE	0.650221	0.108076	FALSE	0.616027	1.33073	3	0		0	0	0.0611818
FALSE	178	rs10774034	CACNA2D4	ENSG00000151062	FALSE	303854	FALSE	0.770487	0.193032	FALSE	0.90582	3.09958	3	0		0	0	0.0611818
FALSE	179	rs61920311	ATF7IP	ENSG00000171681	TRUE	101801	FALSE	0.939424	0.424119	FALSE	0.85234	2.5503	3	0		0	0	0.142662
FALSE	179	rs61920311	PLBD1	ENSG00000121316	FALSE	239786	FALSE	0.17309	-0.228483	FALSE	0.841863	2.47253	3	0		0	0	0.0611818
FALSE	179	rs61920311	GRIN2B	ENSG00000273079	FALSE	281873	TRUE	0.983721	0.675558	TRUE	0.893443	2.95297	3	0		0	0	0.580472
TRUE	180	rs7312697	TMTC1	ENSG00000133687	TRUE	0	TRUE	0.960853	0.501749	TRUE	0.959588	4.23642	2	0		1	0	0.0611818
FALSE	180	rs7312697	OVCH1	ENSG00000187950	FALSE	274869	FALSE	0.244961	-0.174597	FALSE	0.0335041	-1.30639	2	0		0	0	0.0611818
TRUE	181	rs1463209	KIF21A	ENSG00000139116	TRUE	176326	TRUE	0.981506	0.649808	TRUE	0.928789	3.44063	2	0		0	0	0.351443
FALSE	181	rs1463209	CPNE8	ENSG00000139117	FALSE	209472	FALSE	0.618826	0.0878349	FALSE	0.866444	2.68012	2	0		0	0	0.0611818
FALSE	182	rs578470	SMARCD1	ENSG00000066117	TRUE	0	FALSE	0.895349	0.331665	TRUE	0.967014	4.55635	29	0		0	0	0.329082
FALSE	182	rs578470	ASIC1	ENSG00000110881	FALSE	7957	FALSE	0.891417	0.325338	FALSE	0.951759	3.98027	29	0	0.0054972	0	0	0.155287
FALSE	182	rs578470	GPD1	ENSG00000167588	FALSE	12414	FALSE	0.883056	0.312558	FALSE	0.963215	4.38058	29	0		0	0	0.0611818
FALSE	182	rs578470	COX14	ENSG00000178449	FALSE	20514	FALSE	0.585105	0.0640738	FALSE	0.914052	3.21666	29	0		0	0	0.0611818
FALSE	182	rs578470	CERS5	ENSG00000139624	FALSE	37721	FALSE	0.748948	0.175863	FALSE	0.930747	3.47457	29	0		0	0	0.0611818
FALSE	182	rs578470	RACGAP1	ENSG00000161800	FALSE	58432	FALSE	0.491473	0.000891393	FALSE	0.760578	1.95547	29	0		0	0	0.0611818
FALSE	182	rs578470	LIMA1	ENSG00000050405	FALSE	84220	FALSE	0.540753	0.0337801	FALSE	0.951586	3.97814	29	0		0	0	0.0611818
FALSE	182	rs578470	AQP6	ENSG00000086159	FALSE	114429	FALSE	0.371705	-0.0826877	FALSE	0.622935	1.35542	29	0		0	0	0.0611818
FALSE	182	rs578470	AQP5	ENSG00000161798	FALSE	125886	FALSE	0.39629	-0.0655407	FALSE	0.573254	1.17265	29	0		0	0	0.0611818
FALSE	182	rs578470	AQP2	ENSG00000167580	FALSE	132690	FALSE	0.153433	-0.245136	FALSE	0.363479	0.465412	29	0		0	0	0.0611818
FALSE	182	rs578470	FAIM2	ENSG00000135472	FALSE	187351	FALSE	0.925138	0.38573	FALSE	0.240804	0.0232109	29	0		0	0	0.155287
FALSE	182	rs578470	FAM186A	ENSG00000185958	FALSE	234662	FALSE	0.247841	-0.172608	FALSE	0.933452	3.52605	29	0		0	0	0.0611818
FALSE	182	rs578470	BCDIN3D	ENSG00000186666	FALSE	248462	FALSE	0.318549	-0.123114	FALSE	0.1008	-0.664703	29	0		0	0	0.0611818
FALSE	182	rs578470	NCKAP5L	ENSG00000167566	FALSE	262818	FALSE	0.782337	0.203467	FALSE	0.0560129	-1.03611	29	0		0	0	0.0611818
FALSE	182	rs578470	LARP4	ENSG00000161813	FALSE	300815	FALSE	0.735216	0.165417	FALSE	0.344194	0.396916	29	0		0	0	0.0611818
FALSE	182	rs578470	TMBIM6	ENSG00000139644	FALSE	326634	FALSE	0.854928	0.278915	FALSE	0.846814	2.51244	29	0		0	0	0.0611818
FALSE	182	rs578470	FMNL3	ENSG00000161791	FALSE	383403	FALSE	0.454319	-0.0241398	FALSE	0.796615	2.15799	29	0		0	0	0.0611818
FALSE	182	rs578470	DIP2B	ENSG00000066084	FALSE	413417	FALSE	0.789203	0.208943	FALSE	0.903748	3.06945	29	0		0	0	0.329082
FALSE	182	rs578470	PRPF40B	ENSG00000110844	FALSE	446902	FALSE	0.900831	0.339569	FALSE	0.88239	2.82985	29	0		0	0	0.142662
FALSE	182	rs578470	FAM186B	ENSG00000135436	FALSE	485929	FALSE	0.572591	0.0562912	FALSE	0.853664	2.55851	29	0		0	0	0.0611818
FALSE	182	rs578470	MCRS1	ENSG00000187778	FALSE	523423	FALSE	0.943411	0.432694	FALSE	0.924875	3.38476	29	0		0	0
FALSE	182	rs578470	KCNH3	ENSG00000135519	FALSE	533231	TRUE	0.955925	0.478152	FALSE	0.894307	2.96204	29	0	0.00142892	0	0
FALSE	182	rs578470	SPATS2	ENSG00000123352	FALSE	564143	FALSE	0.860354	0.284908	FALSE	0.874906	2.7595	29	0		0	0
FALSE	182	rs578470	ATF1	ENSG00000123268	FALSE	672142	FALSE	0.666334	0.118875	FALSE	0.944678	3.7864	29	0		0	0
FALSE	182	rs578470	DNAJC22	ENSG00000178401	FALSE	734022	FALSE	0.317276	-0.124088	FALSE	0.725174	1.78178	29	0		0	0
FALSE	182	rs578470	C1QL4	ENSG00000186897	FALSE	754380	FALSE	0.217165	-0.193079	FALSE	0.502965	0.921858	29	0		0	0
FALSE	182	rs578470	TROAP	ENSG00000135451	FALSE	759837	FALSE	0.0836102	-0.32096	FALSE	0.115825	-0.574342	29	0		0	0
FALSE	182	rs578470	PRPH	ENSG00000135406	FALSE	792882	FALSE	0.270543	-0.157761	FALSE	0.182833	-0.225291	29	0		0	0
FALSE	182	rs578470	TUBA1C	ENSG00000167553	FALSE	816968	FALSE	0.644075	0.104367	FALSE	0.404237	0.593616	29	0		0	0
FALSE	183	rs324017	NAB2	ENSG00000166886	TRUE	0	FALSE	0.979457	0.626234	TRUE	0.987738	5.86669	22	0		1	0	0.0611818
FALSE	183	rs324017	NEMP1	ENSG00000166881	FALSE	3427	FALSE	0.509081	0.0131057	FALSE	0.869898	2.71534	22	0		0	0	0.0611818
FALSE	183	rs324017	STAT6	ENSG00000166888	FALSE	3918	FALSE	0.631451	0.0955572	FALSE	0.959185	4.2267	22	0		0	0	0.0611818
FALSE	183	rs324017	LRP1	ENSG00000123384	FALSE	36993	TRUE	0.99485	0.918219	FALSE	0.954349	4.06602	22	0		0	0	0.329082
FALSE	183	rs324017	MYO1A	ENSG00000166866	FALSE	40291	FALSE	0.463123	-0.0182761	FALSE	0.852973	2.55348	22	0		0	0	0.0611818
FALSE	183	rs324017	TAC3	ENSG00000166863	FALSE	62606	FALSE	0.0987265	-0.301009	FALSE	0.832249	2.40192	22	0		0	0	0.0611818
FALSE	183	rs324017	ZBTB39	ENSG00000166860	FALSE	84943	FALSE	0.752492	0.178572	FALSE	0.865005	2.66558	22	0		0	0	0.0611818
FALSE	183	rs324017	GPR182	ENSG00000166856	FALSE	93042	FALSE	0.727519	0.159794	FALSE	0.757815	1.94081	22	0		0	0	0.0611818
FALSE	183	rs324017	NXPH4	ENSG00000182379	FALSE	125304	FALSE	0.758583	0.183265	FALSE	0.738875	1.85068	22	0		0	0	0.155287
FALSE	183	rs324017	RDH16	ENSG00000139547	FALSE	132115	FALSE	0.361296	-0.0900427	FALSE	0.732658	1.81588	22	0		0	0	0.0611818
FALSE	183	rs324017	SHMT2	ENSG00000182199	FALSE	138083	FALSE	0.811683	0.230776	FALSE	0.901963	3.04688	22	0		0	0	0.0611818
FALSE	183	rs324017	NDUFA4L2	ENSG00000185633	FALSE	143413	FALSE	0.165338	-0.234576	FALSE	0.0594669	-0.99816	22	0		0	0	0.0611818
FALSE	183	rs324017	STAC3	ENSG00000185482	FALSE	151963	FALSE	0.579236	0.0603742	FALSE	0.923033	3.35131	22	0		0	0	0.0611818
FALSE	183	rs324017	SDR9C7	ENSG00000170426	FALSE	157081	FALSE	0.198837	-0.207172	FALSE	0.607795	1.29719	22	0		0	0	0.0611818
FALSE	183	rs324017	ENSG00000258830	ENSG00000258830	FALSE	158119	FALSE			FALSE			22	0		0	0
FALSE	183	rs324017	R3HDM2	ENSG00000179912	FALSE	162272	FALSE	0.970986	0.560378	FALSE	0.914167	3.21937	22	0		1	0	0.142662
FALSE	183	rs324017	HSD17B6	ENSG00000025423	FALSE	303699	FALSE	0.441916	-0.0331875	FALSE	0.228599	-0.0274728	22	0		0	0	0.0611818
FALSE	183	rs324017	PRIM1	ENSG00000198056	FALSE	339115	FALSE	0.352436	-0.0972052	FALSE	0.157677	-0.353989	22	0		0	0	0.0611818
FALSE	183	rs324017	ENSG00000285625	ENSG00000285625	FALSE	349954	FALSE			FALSE			22	0		0	0
FALSE	183	rs324017	NACA	ENSG00000196531	FALSE	359861	FALSE	0.450609	-0.0269377	FALSE	0.131426	-0.488343	22	0		0	0	0.0611818
FALSE	183	rs324017	PTGES3	ENSG00000110958	FALSE	403081	FALSE	0.802381	0.221333	FALSE	0.4903	0.879376	22	0		0	0	0.0611818
FALSE	183	rs324017	ATP5F1B	ENSG00000110955	FALSE	445505	FALSE	0.465172	-0.0169413	FALSE	0.264233	0.11263	22	0		0	0	0.0611818
FALSE	184	rs61937595	R3HDM2	ENSG00000179912	TRUE	0	FALSE	0.970986	0.560378	FALSE	0.914167	3.21937	26	0		1	0	0.142662
FALSE	184	rs61937595	ENSG00000258830	ENSG00000258830	TRUE	0	FALSE			FALSE			26	0		0	0
FALSE	184	rs61937595	STAC3	ENSG00000185482	FALSE	15191	FALSE	0.579236	0.0603742	FALSE	0.923033	3.35131	26	0		0	0	0.0611818
FALSE	184	rs61937595	NDUFA4L2	ENSG00000185633	FALSE	25664	FALSE	0.165338	-0.234576	FALSE	0.0594669	-0.99816	26	0		0	0	0.0611818
FALSE	184	rs61937595	SHMT2	ENSG00000182199	FALSE	31444	FALSE	0.811683	0.230776	FALSE	0.901963	3.04688	26	0		0	0	0.0611818
FALSE	184	rs61937595	NXPH4	ENSG00000182379	FALSE	39930	FALSE	0.758583	0.183265	FALSE	0.738875	1.85068	26	0		0	0	0.155287
FALSE	184	rs61937595	LRP1	ENSG00000123384	FALSE	53018	TRUE	0.99485	0.918219	FALSE	0.954349	4.06602	26	0		0	0	0.329082
FALSE	184	rs61937595	STAT6	ENSG00000166888	FALSE	134240	FALSE	0.631451	0.0955572	FALSE	0.959185	4.2267	26	0		0	0	0.0611818
FALSE	184	rs61937595	INHBC	ENSG00000175189	FALSE	168405	FALSE	0.505371	0.0105585	FALSE	0.919003	3.29766	26	0		0	0	0.0611818
FALSE	184	rs61937595	NAB2	ENSG00000166886	FALSE	170903	FALSE	0.979457	0.626234	TRUE	0.987738	5.86669	26	0		1	0	0.0611818
FALSE	184	rs61937595	NEMP1	ENSG00000166881	FALSE	178316	FALSE	0.509081	0.0131057	FALSE	0.869898	2.71534	26	0		0	0	0.0611818
FALSE	184	rs61937595	INHBE	ENSG00000139269	FALSE	185944	FALSE	0.367386	-0.0854396	FALSE	0.949456	3.89333	26	0		0	0	0.0611818
FALSE	184	rs61937595	GLI1	ENSG00000111087	FALSE	193406	FALSE	0.113068	-0.284425	FALSE	0.453975	0.752042	26	0		0	0	0.0611818
FALSE	184	rs61937595	ARHGAP9	ENSG00000123329	FALSE	205885	FALSE	0.393577	-0.0670283	FALSE	0.514133	0.959463	26	0		0	0	0.0611818
FALSE	184	rs61937595	MARS1	ENSG00000166986	FALSE	209066	FALSE	0.794629	0.214097	FALSE	0.605895	1.29011	26	0		0	0	0.0611818
FALSE	184	rs61937595	MYO1A	ENSG00000166866	FALSE	215180	FALSE	0.463123	-0.0182761	FALSE	0.852973	2.55348	26	0		0	0	0.0611818
FALSE	184	rs61937595	TAC3	ENSG00000166863	FALSE	237495	FALSE	0.0987265	-0.301009	FALSE	0.832249	2.40192	26	0		0	0	0.0611818
FALSE	184	rs61937595	DDIT3	ENSG00000175197	FALSE	250209	FALSE	0.858416	0.282736	FALSE	0.562317	1.12849	26	0		0	0	0.0611818
FALSE	184	rs61937595	ENSG00000285133	ENSG00000285133	FALSE	251333	FALSE			FALSE			26	0		0	0	0.0611818
FALSE	184	rs61937595	MBD6	ENSG00000166987	FALSE	254331	FALSE	0.676689	0.124772	FALSE	0.569915	1.16049	26	0		0	0	0.329082
FALSE	184	rs61937595	ZBTB39	ENSG00000166860	FALSE	259832	FALSE	0.752492	0.178572	FALSE	0.865005	2.66558	26	0		0	0	0.0611818
FALSE	184	rs61937595	DCTN2	ENSG00000175203	FALSE	263254	FALSE	0.833444	0.254165	FALSE	0.520408	0.98191	26	0		0	0	0.142662
FALSE	184	rs61937595	GPR182	ENSG00000166856	FALSE	267931	FALSE	0.727519	0.159794	FALSE	0.757815	1.94081	26	0		0	0	0.0611818
FALSE	184	rs61937595	KIF5A	ENSG00000155980	FALSE	279647	FALSE	0.969324	0.550431	FALSE	0.609234	1.30365	26	0		0	0	0.580472
FALSE	184	rs61937595	RDH16	ENSG00000139547	FALSE	307004	FALSE	0.361296	-0.0900427	FALSE	0.732658	1.81588	26	0		0	0	0.0611818
FALSE	184	rs61937595	SDR9C7	ENSG00000170426	FALSE	331970	FALSE	0.198837	-0.207172	FALSE	0.607795	1.29719	26	0		0	0	0.0611818
FALSE	185	rs12301769	TBC1D15	ENSG00000121749	TRUE	0	FALSE	0.750221	0.176944	TRUE	0.971734	4.82024	9	0		0	0	0.0611818
FALSE	185	rs12301769	TPH2	ENSG00000139287	FALSE	66228	FALSE	0.71495	0.150573	FALSE	0.490991	0.880942	9	0		0	0	0.351443
FALSE	185	rs12301769	RAB21	ENSG00000080371	FALSE	72331	FALSE	0.639313	0.101021	FALSE	0.587128	1.22252	9	0		0	0	0.0611818
FALSE	185	rs12301769	TMEM19	ENSG00000139291	FALSE	167570	FALSE	0.681008	0.127618	FALSE	0.649243	1.46051	9	0		0	0	0.0611818
FALSE	185	rs12301769	ENSG00000258064	ENSG00000258064	FALSE	173649	FALSE			FALSE			9	0		0	0
FALSE	185	rs12301769	THAP2	ENSG00000173451	FALSE	191973	FALSE	0.5866	0.0654727	FALSE	0.762017	1.96124	9	0		0	0	0.0611818
FALSE	185	rs12301769	ZFC3H1	ENSG00000133858	FALSE	204892	FALSE	0.831451	0.252388	FALSE	0.758333	1.9431	9	0		0	0	0.142662
FALSE	185	rs12301769	TRHDE	ENSG00000072657	FALSE	214649	TRUE	0.964341	0.520986	FALSE	0.924645	3.38116	9	0		0	0	0.155287
FALSE	185	rs12301769	LGR5	ENSG00000139292	FALSE	286307	FALSE	0.309745	-0.129197	FALSE	0.520005	0.980013	9	0		0	0	0.155287
FALSE	186	rs10777187	POC1B	ENSG00000139323	TRUE	0	FALSE	0.633887	0.0973912	TRUE	0.962754	4.36447	5	0		0	0	0.0611818
FALSE	186	rs10777187	POC1B-GALNT4	ENSG00000259075	FALSE	15685	FALSE			FALSE			5	0		0	0
FALSE	186	rs10777187	GALNT4	ENSG00000257594	FALSE	15689	FALSE	0.564784	0.0511505	FALSE	0.94842	3.86954	5	0		0	0	0.0611818
FALSE	186	rs10777187	ATP2B1	ENSG00000070961	FALSE	84326	TRUE	0.995293	0.940062	FALSE	0.720396	1.7576	5	0		0	0	0.319449
FALSE	186	rs10777187	DUSP6	ENSG00000139318	FALSE	151222	FALSE	0.598671	0.0740154	FALSE	0.61879	1.34016	5	0		0	0	0.0611818
FALSE	187	rs7953300	BTG1	ENSG00000133639	TRUE	280448	TRUE	0.880842	0.30968	TRUE	0.613206	1.31939	1	0		0	0	0.0611818
FALSE	188	rs6538539	NDUFA12	ENSG00000184752	TRUE	94255	FALSE	0.344131	-0.103646	TRUE	0.785274	2.09148	4	0		0	0	0.0611818
FALSE	188	rs6538539	TMCC3	ENSG00000057704	FALSE	150485	FALSE	0.27381	-0.155164	FALSE	0.369409	0.482872	4	0		0	0	0.0611818
FALSE	188	rs6538539	NR2C1	ENSG00000120798	FALSE	219187	TRUE	0.452879	-0.0254159	FALSE	0.279604	0.166736	4	0		0	0	0.0611818
FALSE	188	rs6538539	FGD6	ENSG00000180263	FALSE	275707	FALSE	0.214563	-0.195003	FALSE	0.359277	0.452136	4	0		0	0	0.0611818
FALSE	189	rs2139556	C12orf42	ENSG00000179088	TRUE	41190	FALSE	0.546955	0.0388179	FALSE	0.848483	2.5207	3	0		0	0	0.0611818
FALSE	189	rs2139556	ASCL1	ENSG00000139352	FALSE	235888	TRUE	0.97835	0.617536	TRUE	0.926429	3.40813	3	0		0	0	0.155287
FALSE	189	rs2139556	PAH	ENSG00000171759	FALSE	237991	FALSE	0.810853	0.229961	FALSE	0.795924	2.15218	3	0		0	0	0.161142
FALSE	190	rs10861176	TXNRD1	ENSG00000198431	TRUE	0	FALSE	0.710465	0.147825	TRUE	0.95101	3.95442	9	0		1	0	0.0611818
FALSE	190	rs10861176	EID3	ENSG00000255150	FALSE	62723	FALSE	0.430399	-0.0406239	FALSE	0.868171	2.6957	9	0		0	0	0.0611818
FALSE	190	rs10861176	NFYB	ENSG00000120837	FALSE	102775	FALSE	0.56041	0.0476415	FALSE	0.367106	0.476284	9	0		0	0	0.0611818
FALSE	190	rs10861176	HCFC2	ENSG00000111727	FALSE	134492	FALSE	0.79103	0.210731	FALSE	0.599447	1.26707	9	0		0	0	0.142662
FALSE	190	rs10861176	GLT8D2	ENSG00000120820	FALSE	176833	FALSE	0.332226	-0.112022	FALSE	0.922342	3.34233	9	0		0	0	0.0611818
FALSE	190	rs10861176	CHST11	ENSG00000171310	FALSE	214279	FALSE	0.128904	-0.268	FALSE	0.367739	0.478316	9	0		0	0	0.0611818
FALSE	190	rs10861176	TDG	ENSG00000139372	FALSE	252142	FALSE	0.672591	0.122315	FALSE	0.904899	3.08891	9	0		0	0	0.0611818
FALSE	190	rs10861176	UQCC6	ENSG00000204954	FALSE	275308	FALSE	0.390089	-0.0693705	FALSE	0.822175	2.31709	9	0		0	0
FALSE	190	rs10861176	HSP90B1	ENSG00000166598	FALSE	287085	TRUE	0.952824	0.467104	FALSE	0.803926	2.2024	9	0		0	0	0.142662
TRUE	191	rs3764002	WSCD2	ENSG00000075035	TRUE	0	TRUE	0.844684	0.267317	TRUE	0.97231	4.84102	4	0	0.530726	1	0	0.155287
FALSE	191	rs3764002	CMKLR1	ENSG00000174600	FALSE	59457	FALSE	0.0569767	-0.366373	FALSE	0.205803	-0.127077	4	0		0	0	0.0611818
FALSE	191	rs3764002	FICD	ENSG00000198855	FALSE	286690	FALSE	0.816556	0.235958	FALSE	0.102412	-0.655801	4	0		0	0	0.0611818
FALSE	191	rs3764002	SART3	ENSG00000075856	FALSE	293627	FALSE	0.766445	0.189526	FALSE	0.0605607	-0.987852	4	0		0	0	0.142662
TRUE	192	rs4766428	ATP2A2	ENSG00000174437	TRUE	0	TRUE	0.951717	0.464099	FALSE	0.980197	5.31361	12	0		1	0	0.329082
FALSE	192	rs4766428	IFT81	ENSG00000122970	FALSE	66647	FALSE	0.542746	0.0352289	FALSE	0.98083	5.35895	12	0		0	0	0.0611818
FALSE	192	rs4766428	ANAPC7	ENSG00000196510	FALSE	87460	FALSE	0.703045	0.142811	FALSE	0.976225	5.04196	12	0		0	0	0.0611818
FALSE	192	rs4766428	ARPC3	ENSG00000111229	FALSE	149383	FALSE	0.521927	0.0211381	FALSE	0.96995	4.73386	12	0		0	0	0.0611818
FALSE	192	rs4766428	GPN3	ENSG00000111231	FALSE	167046	FALSE	0.584662	0.0638282	FALSE	0.98106	5.36573	12	0		0	0	0.0611818
FALSE	192	rs4766428	FAM216A	ENSG00000204856	FALSE	182975	FALSE	0.805371	0.223993	FALSE	0.979564	5.25792	12	0		1	0	0.0611818
FALSE	192	rs4766428	VPS29	ENSG00000111237	FALSE	205643	FALSE	0.559358	0.0470698	TRUE	0.981578	5.42535	12	0		0	0	0.0611818
FALSE	192	rs4766428	C12orf76	ENSG00000174456	FALSE	211804	FALSE	0.583832	0.0633206	FALSE	0.978988	5.19444	12	0		0	0	0.155287
FALSE	192	rs4766428	RAD9B	ENSG00000151164	FALSE	216215	FALSE	0.481063	-0.00578898	FALSE	0.971274	4.80722	12	0		0	0	0.0611818
FALSE	192	rs4766428	ANKRD13A	ENSG00000076513	FALSE	245677	FALSE	0.775637	0.197662	FALSE	0.931265	3.48179	12	0		0	0	0.0611818
FALSE	192	rs4766428	PPTC7	ENSG00000196850	FALSE	247805	FALSE	0.650554	0.108319	FALSE	0.980657	5.35313	12	0		0	0	0.0611818
FALSE	192	rs4766428	GIT2	ENSG00000139436	FALSE	289051	FALSE	0.891694	0.32597	FALSE	0.932013	3.49821	12	0		0	0	0.142662
FALSE	193	rs2649999	P2RX7	ENSG00000089041	TRUE	0	FALSE	0.667996	0.119545	FALSE	0.592482	1.23947	14	0		0	0	0.155287
FALSE	193	rs2649999	P2RX4	ENSG00000135124	FALSE	74665	FALSE	0.0937985	-0.306944	FALSE	0.140694	-0.437989	14	0		0	0	0.0611818
FALSE	193	rs2649999	OASL	ENSG00000135114	FALSE	96154	FALSE	0.267331	-0.159127	FALSE	0.973519	4.88626	14	0		0	0	0.0611818
FALSE	193	rs2649999	CAMKK2	ENSG00000110931	FALSE	102275	FALSE	0.944408	0.438052	FALSE	0.926832	3.41236	14	0		0	0	0.155287
FALSE	193	rs2649999	C12orf43	ENSG00000157895	FALSE	118898	FALSE	0.719601	0.153734	TRUE	0.974095	4.91686	14	0		1	0	0.0611818
FALSE	193	rs2649999	HNF1A	ENSG00000135100	FALSE	132888	FALSE	0.796235	0.215743	FALSE	0.970468	4.74968	14	0		0	0	0.0611818
FALSE	193	rs2649999	ANAPC5	ENSG00000089053	FALSE	172845	FALSE	0.907863	0.350771	FALSE	0.931437	3.48469	14	0		0	0	0.0611818
FALSE	193	rs2649999	SPPL3	ENSG00000157837	FALSE	231042	FALSE	0.896179	0.33293	FALSE	0.964596	4.43574	14	0		0	0	0.142662
FALSE	193	rs2649999	RNF34	ENSG00000170633	FALSE	264683	FALSE	0.805426	0.223996	FALSE	0.808416	2.22892	14	0		0	0	0.0611818
FALSE	193	rs2649999	KDM2B	ENSG00000089094	FALSE	293696	FALSE	0.896955	0.334175	FALSE	0.770134	2.00147	14	0		0	0	0.142662
FALSE	193	rs2649999	ACADS	ENSG00000122971	FALSE	395392	FALSE	0.799446	0.21895	FALSE	0.909447	3.15791	14	0		0	0	0.0611818
FALSE	193	rs2649999	UNC119B	ENSG00000175970	FALSE	411760	FALSE	0.809413	0.227706	FALSE	0.864659	2.6609	14	0		0	0	0.0611818
FALSE	193	rs2649999	MLEC	ENSG00000110917	FALSE	433541	FALSE	0.90969	0.354575	FALSE	0.906914	3.11327	14	0		0	0	0.0611818
FALSE	193	rs2649999	CABP1	ENSG00000157782	FALSE	468076	TRUE	0.993466	0.858928	FALSE	0.958897	4.21578	14	0		0	0	0.155287
FALSE	194	rs2102949	MPHOSPH9	ENSG00000051825	TRUE	0	FALSE	0.953488	0.469524	FALSE	0.999827	9.06429	13	0		0	0	0.0611818
FALSE	194	rs2102949	MTRFR	ENSG00000130921	FALSE	33026	FALSE	0.791473	0.211164	FALSE	0.999885	9.10854	13	0		0	0	0.0611818
FALSE	194	rs2102949	PITPNM2	ENSG00000090975	FALSE	49269	FALSE	0.939313	0.423651	FALSE	0.99977	9.05955	13	0		0	0	0.142662
FALSE	194	rs2102949	CDK2AP1	ENSG00000111328	FALSE	49753	FALSE	0.886102	0.31765	TRUE	0.999942	9.14807	13	0		0	0	0.0611818
FALSE	194	rs2102949	SBNO1	ENSG00000139697	FALSE	88750	FALSE	0.939147	0.423328	FALSE	0.99384	6.70417	13	0		0	0	0.142662
FALSE	194	rs2102949	KMT5A	ENSG00000183955	FALSE	183773	FALSE	0.84474	0.267376	FALSE	0.995452	7.02583	13	0		0	0	0.0611818
FALSE	194	rs2102949	RILPL2	ENSG00000150977	FALSE	214680	FALSE	0.215947	-0.193799	FALSE	0.995567	7.07798	13	0		0	0	0.0611818
FALSE	194	rs2102949	ARL6IP4	ENSG00000182196	FALSE	217446	FALSE	0.891916	0.326286	FALSE	0.972771	4.8509	13	0		0	0	0.0611818
FALSE	194	rs2102949	ABCB9	ENSG00000150967	FALSE	218710	TRUE	0.97979	0.630709	FALSE	0.997064	7.47215	13	0		0	0	0.0611818
FALSE	194	rs2102949	OGFOD2	ENSG00000111325	FALSE	220316	FALSE	0.769712	0.192246	FALSE	0.999424	8.33297	13	0		0	0	0.0611818
FALSE	194	rs2102949	SNRNP35	ENSG00000184209	FALSE	257729	FALSE	0.540975	0.0340201	FALSE	0.168327	-0.300735	13	0		0	0	0.0611818
FALSE	194	rs2102949	RILPL1	ENSG00000188026	FALSE	269695	FALSE	0.248062	-0.172496	FALSE	0.123597	-0.533359	13	0		0	0	0.155287
FALSE	194	rs2102949	VPS37B	ENSG00000139722	FALSE	304232	FALSE	0.931063	0.399628	FALSE	0.901618	3.04036	13	0		0	0	0.0611818
FALSE	195	rs12311848	ZNF664	ENSG00000179195	TRUE	0	FALSE	0.797674	0.217147	TRUE	0.973289	4.87808	9	0		0	0	0.0611818
FALSE	195	rs12311848	RFLNA	ENSG00000178882	TRUE	0	FALSE	0.0596346	-0.362131	FALSE	0.927465	3.42014	9	0		0	0	0.0611818
FALSE	195	rs12311848	CCDC92	ENSG00000119242	FALSE	7011	TRUE	0.819989	0.240131	FALSE	0.970986	4.78142	9	0		0	0	0.0611818
FALSE	195	rs12311848	DNAH10	ENSG00000197653	FALSE	44122	FALSE	0.385382	-0.0728464	FALSE	0.88193	2.82544	9	0		0	0	0.351443
FALSE	195	rs12311848	ATP6V0A2	ENSG00000185344	FALSE	218087	FALSE	0.676412	0.124704	FALSE	0.319153	0.31019	9	0		0	0	0.161142
FALSE	195	rs12311848	TCTN2	ENSG00000168778	FALSE	271443	FALSE	0.562514	0.0491576	FALSE	0.521329	0.985282	9	0		0	0	0.0611818
FALSE	195	rs12311848	GTF2H3	ENSG00000111358	FALSE	317238	FALSE	0.538981	0.0324718	FALSE	0.456738	0.762399	9	0		0	0	0.0611818
FALSE	195	rs12311848	EIF2B1	ENSG00000111361	FALSE	346076	FALSE	0.592525	0.0699318	FALSE	0.513615	0.958254	9	0		0	0	0.0611818
FALSE	195	rs12311848	DDX55	ENSG00000111364	FALSE	358899	FALSE	0.744408	0.172305	FALSE	0.462668	0.785253	9	0		0	0	0.0611818
TRUE	196	rs12853617	TRPC4	ENSG00000133107	TRUE	0	TRUE	0.967331	0.536181	TRUE	0.979103	5.19779	2	0		1	0	0.060942
FALSE	196	rs12853617	POSTN	ENSG00000133110	FALSE	151507	FALSE	0.729956	0.161693	FALSE	0.897185	2.99273	2	0		0	0	0.060942
FALSE	197	rs2455415	UFM1	ENSG00000120686	TRUE	70529	TRUE	0.615504	0.0856829	TRUE	0.641702	1.4297	1	0		0	0	0.060942
TRUE	198	rs11619756	ENOX1	ENSG00000120658	TRUE	0	TRUE	0.987708	0.736626	TRUE	0.96356	4.39021	4	0		1	0	0.060942
FALSE	198	rs11619756	CCDC122	ENSG00000151773	FALSE	87390	FALSE	0.502547	0.00890474	FALSE	0.942145	3.73603	4	0		0	0	0.060942
FALSE	198	rs11619756	LACC1	ENSG00000179630	FALSE	142765	FALSE	0.602215	0.076743	FALSE	0.948592	3.8728	4	0		0	0	0.149806
FALSE	198	rs11619756	ENSG00000281883	ENSG00000281883	FALSE	147281	FALSE			FALSE			4	0		0	0
TRUE	200	rs9569820	PCDH17	ENSG00000118946	TRUE	274661	TRUE	0.989369	0.759478	TRUE	0.791146	2.12755	1	0		0	0	0.149806
TRUE	201	rs9545047	RBM26	ENSG00000139746	TRUE	0	TRUE	0.969657	0.55162	TRUE	0.981463	5.39221	2	0		0	0	0.137039
FALSE	201	rs9545047	NDFIP2	ENSG00000102471	FALSE	133630	FALSE	0.867885	0.294328	FALSE	0.978009	5.13093	2	0		1	0	0.060942
FALSE	202	rs17571951	PRKD1	ENSG00000184304	TRUE	31120	TRUE	0.744961	0.17293	TRUE	0.96972	4.7164	1	0		0	0	0.153576
FALSE	203	rs12883788	AKAP6	ENSG00000151320	TRUE	0	FALSE	0.989922	0.774394	FALSE	0.948017	3.86528	2	0		0	0	0.303302
FALSE	203	rs12883788	NPAS3	ENSG00000151322	FALSE	99791	TRUE	0.996567	1.0567	TRUE	0.991307	6.36167	2	0		0	0	0.303302
TRUE	204	rs2190864	RGS6	ENSG00000182732	TRUE	0	TRUE	0.995792	0.970519	TRUE	0.981118	5.36857	2	0		0	0	0.150532
FALSE	204	rs2190864	SIPA1L1	ENSG00000197555	FALSE	231417	FALSE	0.989203	0.754946	FALSE	0.874503	2.75598	2	0		0	0	0.141231
TRUE	206	rs1540840	BCL11B	ENSG00000127152	TRUE	0	TRUE	0.966999	0.53467	TRUE	0.964308	4.41669	4	0		1	1	0.324462
FALSE	206	rs1540840	SETD3	ENSG00000183576	FALSE	131369	FALSE	0.664396	0.117613	FALSE	0.66398	1.51642	4	0		0	0	0.0627428
FALSE	206	rs1540840	CCNK	ENSG00000090061	FALSE	214790	FALSE	0.482724	-0.00495503	FALSE	0.64268	1.43513	4	0		0	0	0.141231
FALSE	206	rs1540840	CCDC85C	ENSG00000205476	FALSE	233811	FALSE	0.736489	0.166324	FALSE	0.654769	1.48033	4	0		0	0	0.0627428
FALSE	207	rs10873538	PPP1R13B	ENSG00000088808	TRUE	0	FALSE	0.918549	0.371807	TRUE	0.99574	7.11016	15	0		0	0	0.141231
FALSE	207	rs10873538	ZFYVE21	ENSG00000100711	FALSE	70580	FALSE	0.862514	0.28732	FALSE	0.995337	7.00178	15	0		0	0	0.0627428
FALSE	207	rs10873538	XRCC3	ENSG00000126215	FALSE	88744	FALSE	0.623588	0.0910549	FALSE	0.992113	6.436	15	0		0	0	0.0627428
FALSE	207	rs10873538	KLC1	ENSG00000126214	FALSE	89999	FALSE	0.925083	0.385572	FALSE	0.98676	5.7598	15	0		0	0	0.150532
FALSE	207	rs10873538	ATP5MJ	ENSG00000156411	FALSE	108040	FALSE	0.255316	-0.167298	FALSE	0.808013	2.22641	15	0		0	0	0.0627428
FALSE	207	rs10873538	ENSG00000256500	ENSG00000256500	FALSE	118324	FALSE			FALSE			15	0		0	0
FALSE	207	rs10873538	TDRD9	ENSG00000156414	FALSE	124208	FALSE	0.379236	-0.0778735	FALSE	0.822117	2.31678	15	0		0	0	0.0627428
FALSE	207	rs10873538	RD3L	ENSG00000227729	FALSE	136178	FALSE	0.249945	-0.171076	FALSE	0.74538	1.8826	15	0		0	0	0.0627428
FALSE	207	rs10873538	COA8	ENSG00000256053	FALSE	196725	FALSE	0.685161	0.130963	FALSE	0.989983	6.18709	15	0		0	0	0.0627428
FALSE	207	rs10873538	BAG5	ENSG00000166170	FALSE	241591	FALSE	0.848505	0.27166	FALSE	0.981924	5.44782	15	0		0	0	0.0627428
FALSE	207	rs10873538	TRMT61A	ENSG00000166166	FALSE	267175	FALSE	0.85155	0.275217	FALSE	0.976282	5.04226	15	0		0	0	0.0627428
[truncated: 3,105 more rows]

## Sheet: ST4_known_drugs
Supplementary Table 4. Genes that are targets of approved and under investigation drugs
ensigid	gene symbol	# OT known drug entries	# drugs	drug names
ENSG00000149295	DRD2	1475	87	ARIPIPRAZOLE,QUETIAPINE,BROMOCRIPTINE MESYLATE,PALIPERIDONE PALMITATE,THIORIDAZINE,ARIPIPRAZOLE LAUROXIL,PALIPERIDONE,METOCLOPRAMIDE,QUETIAPINE FUMARATE,CHLORPROMAZINE,ILOPERIDONE,MOLINDONE,BREXPIPRAZOLE,AMISULPRIDE,PRAMIPEXOLE,OLANZAPINE,HALOPERIDOL DECANOATE,ASENAPINE MALEATE,RISPERIDONE,ROPINIROLE,LUMATEPERONE,ZIPRASIDONE,ROTIGOTINE,LOXAPINE SUCCINATE,SERTINDOLE,TRIFLUOPERAZINE HYDROCHLORIDE,D…
ENSG00000151067	CACNA1C	449	38	DILTIAZEM,LERCANIDIPINE,AMLODIPINE,AMLODIPINE BESYLATE,VERAPAMIL HYDROCHLORIDE,NIFEDIPINE,BEPRIDIL,CLEVIDIPINE,NICARDIPINE,VERAPAMIL,AZELNIDIPINE,DRONEDARONE,PHLOROGLUCINOL,NIMODIPINE,FELODIPINE,LACIDIPINE,NISOLDIPINE,CINNARIZINE,AMLODIPINE BENZOATE,DRONEDARONE HYDROCHLORIDE,BENIDIPINE,SULOCTIDIL,NITRENDIPINE,LEVAMLODIPINE,LERCANIDIPINE HYDROCHLORIDE,LEVAMLODIPINE MALEATE,CILNIDIPINE,AMLODIPINE M…
ENSG00000184588	PDE4B	425	28	DIPYRIDAMOLE,IBUDILAST,APREMILAST,PENTOXIFYLLINE,THEOPHYLLINE,FLAVOXATE HYDROCHLORIDE,FLAVOXATE,ROFLUMILAST,DYPHYLLINE,AMLEXANOX,AMINOPHYLLINE,CRISABOROLE,DROTAVERINE,OXTRIPHYLLINE,ENSIFENTRINE,DIFAMILAST,TRANIMILAST,CILOMILAST,TETOMILAST,GSK-256066,MK-0873,DOVRAMILAST,TOFIMILAST,HT-0712,OGLEMILAST,REVAMILAST,LOTAMILAST,ROLIPRAM
ENSG00000183454	GRIN2A	797	26	KETAMINE,ESKETAMINE,ORPHENADRINE,ACAMPROSATE,AMANTADINE HYDROCHLORIDE,MEMANTINE HYDROCHLORIDE,MEMANTINE,DEXTROMETHORPHAN,DEXTROMETHORPHAN HYDROBROMIDE,ORPHENADRINE HYDROCHLORIDE,AMANTADINE,KETAMINE HYDROCHLORIDE,ACAMPROSATE CALCIUM,ESKETAMINE HYDROCHLORIDE,ORPHENADRINE CITRATE,FELBAMATE,RAPASTINEL,NERAMEXANE,AV-101,RALFINAMIDE,NERAMEXANE MESYLATE,LANICEMINE,INDANTADOL,APIMOSTINEL,GW468816,DEXTROM…
ENSG00000159640	ACE	373	25	CAPTOPRIL,LISINOPRIL,ENALAPRIL MALEATE,LISINOPRIL ANHYDROUS,PERINDOPRIL,RAMIPRIL,SPIRAPRIL,FOSINOPRIL,BENAZEPRIL HYDROCHLORIDE,ENALAPRIL,BENAZEPRIL,ENALAPRILAT ANHYDROUS,PERINDOPRIL ARGININE,IMIDAPRIL,ENALAPRILAT,QUINAPRIL,QUINAPRIL HYDROCHLORIDE,TRANDOLAPRIL,FOSINOPRIL SODIUM,PERINDOPRIL ERBUMINE,MOEXIPRIL,MOEXIPRIL HYDROCHLORIDE,CILAZAPRIL,DELAPRIL,ILEPATRIL
ENSG00000100346	CACNA1I	41	14	MIBEFRADIL,PHLOROGLUCINOL,METHSUXIMIDE,BEPRIDIL,TERODILINE,ETHOSUXIMIDE,TRIMETHADIONE,PHENSUXIMIDE,PARAMETHADIONE,SULOCTIDIL,IMAGABALIN,ATAGABALIN,SUVECALTAMIDE,APINOCALTAMIDE
ENSG00000117020	AKT3	148	13	IPATASERTIB,AFURESERTIB,CAPIVASERTIB,MK-2206,UPROSERTIB,PIFUSERTIB,MIRANSERTIB,TAS0612,LY-2780301,XL-418,MSC-2363318A,GSK-690693,TRICIRIBINE PHOSPHATE
ENSG00000136928	GABBR2	119	7	BACLOFEN,SODIUM OXYBATE,OXYBATE,ARBACLOFEN,ARBACLOFEN PLACARBIL,LESOGABERAN,SGS-742
ENSG00000080644	CHRNA3	32	7	MECAMYLAMINE,TRIMETHAPHAN,LARAZOTIDE,LARAZOTIDE ACETATE,ASM-024,SIMPINICLINE,MECAMYLAMINE HYDROCHLORIDE
ENSG00000165995	CACNB2	16	6	BEPRIDIL,TERODILINE,SULOCTIDIL,PHLOROGLUCINOL,IMAGABALIN,ATAGABALIN
ENSG00000188641	DPYD	125	2	GIMERACIL,ENILURACIL
ENSG00000196776	CD47	40	2	MAGROLIMAB,EVORPACEPT
ENSG00000198822	GRM3	11	2	POMAGLUMETAD METHIONIL ANHYDROUS,DECOGLURANT
ENSG00000145335	SNCA	5	2	CINPANEMAB,PRASINEZUMAB
ENSG00000162989	KCNJ3	14	2	VERNAKALANT HYDROCHLORIDE,VERNAKALANT
ENSG00000174437	ATP2A2	13	2	ISTAROXIME,MIPSAGARGIN

## Sheet: Copy of ST4_known_drugs
Supplementary Table 4. Genes that are targets of approved and under investigation drugs
ensigid	gene symbol	# OT known drug entries	# drugs	level of evidence	drug names
ENSG00000149295	DRD2	1164	97	clinical trials, schizophrenia	ACETOPHENAZINE, MESORIDAZINE, ARIPIPRAZOLE, SERTINDOLE, PALIPERIDONE, LEVOMEPROMAZINE, CARIPRAZINE, REMOXIPRIDE, SULPIRIDE, BROMPERIDOL, LUMATEPERONE, CLOZAPINE, MOLINDONE, FLUSPIRILENE, HALOPERIDOL, PROMAZINE, PERPHENAZINE, ZIPRASIDONE, QUETIAPINE, PROCHLORPERAZINE, LOXAPINE, RISPERIDONE, CHLORPROTHIXENE, PALIPERIDONE PALMITATE, DROPERIDOL, THIOTHIXENE, PIMOZIDE, ILOPERIDONE, VERALIPRIDE, BREXPI…
				Clinical trial, other psychiatric disease	TRIFLUOPERAZINE HYDROCHLORIDE, HALOPERIDOL, CHLORPROMAZINE, FLUPHENAZINE HYDROCHLORIDE, ARIPIPRAZOLE, RISPERIDONE, PIMOZIDE, PROCHLORPERAZINE, ZIPRASIDONE HYDROCHLORIDE, CARIPRAZINE HYDROCHLORIDE, ASENAPINE, QUETIAPINE FUMARATE, ASENAPINE MALEATE, OLANZAPINE, LOXAPINE, METOCLOPRAMIDE HYDROCHLORIDE, BREXPIPRAZOLE, MINAPRINE, TRIMIPRAMINE, AMINEPTINE, AMOXAPINE, LURASIDONE HYDROCHLORIDE, ZIPRASIDON…
				Clinical trial, non-psychiatric disease	BROMOCRIPTINE MESYLATE, ERGOLOID MESYLATES, APOMORPHINE, ROPINIROLE HYDROCHLORIDE, ROTIGOTINE, PRAMIPEXOLE DIHYDROCHLORIDE, ZIPRASIDONE HYDROCHLORIDE, AMISULPRIDE, DROPERIDOL, METOCLOPRAMIDE HYDROCHLORIDE, CLEBOPRIDE, DOMPERIDONE, METOCLOPRAMIDE, CABERGOLINE, PERPHENAZINE, PROCHLORPERAZINE, CHLORPROMAZINE, PRAMIPEXOLE, BROMOCRIPTINE, PERGOLIDE, ROPINIROLE, THIETHYLPERAZINE, OLANZAPINE, SARIZOTAN,…
ENSG00000151067	CACNA1C	324	35	clinical trials, schizophrenia	NIMODIPINE
				Clinical trial, other psychiatric disease	IMAGABALIN*, AMLODIPINE, VERAPAMIL, NIMODIPINE, ISRADIPINE, DILTIAZEM, NIFEDIPINE
				Clinical trial, non-psychiatric disease	CLEVIDIPINE, NIMODIPINE, NICARDIPINE, NISOLDIPINE, DILTIAZEM, SULOCTIDIL*, LACIDIPINE, DILTIAZEM HYDROCHLORIDE, NITRENDIPINE, VERAPAMIL, DRONEDARONE HYDROCHLORIDE, AMLODIPINE BESYLATE, BEPRIDIL*, FELODIPINE, AMLODIPINE, ISRADIPINE, NIFEDIPINE, LEVAMLODIPINE, LERCANIDIPINE, VERAPAMIL HYDROCHLORIDE, AMLODIPINE BENZOATE, LEVAMLODIPINE MALEATE, NICARDIPINE HYDROCHLORIDE, PHLOROGLUCINOL*, TERODILINE*,…
ENSG00000184588	PDE4B	367	28	clinical trials, schizophrenia	ROFLUMILAST,PENTOXIFYLLINE
				Clinical trial, other psychiatric disease	IBUDILAST, ROFLUMILAST, PENTOXIFYLLINE, APREMILAST, ROLIPRAM, THEOPHYLLINE
				Clinical trial, non-psychiatric disease	CRISABOROLE,PENTOXIFYLLINE,ROFLUMILAST,APREMILAST,DIPYRIDAMOLE,FLAVOXATE HYDROCHLORIDE,THEOPHYLLINE,AMLEXANOX,AMINOPHYLLINE,DYPHYLLINE,OXTRIPHYLLINE,DIFAMILAST,TRANIMILAST,CILOMILAST,ENSIFENTRINE,TETOMILAST,DROTAVERINE,IBUDILAST,TOFIMILAST,LOTAMILAST,OGLEMILAST,MK-0873,GSK-256066,REVAMILAST,HT-0712,DOVRAMILAST,FLAVOXATE,ROLIPRAM
ENSG00000183454	GRIN2A	583	26	clinical trials, schizophrenia	ACAMPROSATE,AMANTADINE,MEMANTINE,APIMOSTINEL,DEXTROMETHORPHAN,KETAMINE
				Clinical trial, other psychiatric disease	ACAMPROSATE CALCIUM,ACAMPROSATE,AMANTADINE,AMANTADINE HYDROCHLORIDE,APIMOSTINEL,AV-101,DEXTROMETHORPHAN,ESKETAMINE,ESKETAMINE HYDROCHLORIDE,FELBAMATE,GW468816,KETAMINE,KETAMINE HYDROCHLORIDE,LANICEMINE,MEMANTINE,MEMANTINE HYDROCHLORIDE,RAPASTINEL
				Clinical trial, non-psychiatric disease	CRISABOROLE, PENTOXIFYLLINE, ROFLUMILAST, APREMILAST, DIPYRIDAMOLE, FLAVOXATE HYDROCHLORIDE, THEOPHYLLINE, AMLEXANOX, AMINOPHYLLINE, DYPHYLLINE, OXTRIPHYLLINE, DIFAMILAST, TRANIMILAST, CILOMILAST, ENSIFENTRINE, TETOMILAST, DROTAVERINE, IBUDILAST, TOFIMILAST, LOTAMILAST, OGLEMILAST, MK-0873, GSK-256066, REVAMILAST, HT-0712, DOVRAMILAST, FLAVOXATE, ROLIPRAM
ENSG00000159640	ACE	274	25	clinical trials, schizophrenia	-
				Clinical trial, other psychiatric disease	RAMIPRIL, PERINDOPRIL
				Clinical trial, non-psychiatric disease	TRANDOLAPRIL, LISINOPRIL, SPIRAPRIL, CILAZAPRIL, ENALAPRIL, BENAZEPRIL, CAPTOPRIL, MOEXIPRIL, RAMIPRIL, PERINDOPRIL, QUINAPRIL, FOSINOPRIL, IMIDAPRIL, BENAZEPRIL HYDROCHLORIDE, QUINAPRIL HYDROCHLORIDE, ENALAPRIL MALEATE, PERINDOPRIL ARGININE, PERINDOPRIL ERBUMINE, MOEXIPRIL HYDROCHLORIDE, FOSINOPRIL SODIUM, LISINOPRIL ANHYDROUS, DELAPRIL, ENALAPRILAT, ENALAPRILAT ANHYDROUS, ILEPATRIL
ENSG00000100346	CACNA1I	41	14	clinical trials, schizophrenia	SUVECALTAMIDE
				Clinical trial, other psychiatric disease	IMAGABALIN*,ETHOSUXIMIDE
				Clinical trial, non-psychiatric disease	MIBEFRADIL, BEPRIDIL*, SULOCTIDIL*, TRIMETHADIONE, METHSUXIMIDE, PHENSUXIMIDE, PARAMETHADIONE, ETHOSUXIMIDE, PHLOROGLUCINOL*, TERODILINE*, SUVECALTAMIDE, ATAGABALIN*, APINOCALTAMIDE, IMAGABALIN*
ENSG00000117020	AKT3	148	13	clinical trials, schizophrenia	-
				Clinical trial, other psychiatric disease	-
				Clinical trial, non-psychiatric disease	IPATASERTIB, CAPIVASERTIB, AFURESERTIB, MK-2206, UPROSERTIB, PIFUSERTIB, MIRANSERTIB, TRICIRIBINE PHOSPHATE, MSC-2363318A, LY-2780301, XL-418, TAS0612, GSK-690693
ENSG00000136928	GABBR2	92	7	clinical trials, schizophrenia	-
				Clinical trial, other psychiatric disease	ARBACLOFEN, BACLOFEN, SODIUM OXYBATE, OXYBATE, ARBACLOFEN PLACARBIL
				Clinical trial, non-psychiatric disease	BACLOFEN, SODIUM OXYBATE, OXYBATE, ARBACLOFEN, ARBACLOFEN PLACARBIL, LESOGABERAN, SGS-742
ENSG00000080644	CHRNA3	32	7	clinical trials, schizophrenia	-
				Clinical trial, other psychiatric disease	MECAMYLAMINE,MECAMYLAMINE HYDROCHLORIDE
				Clinical trial, non-psychiatric disease	MECAMYLAMINE, TRIMETHAPHAN, LARAZOTIDE, ASM-024, SIMPINICLINE, LARAZOTIDE ACETATE
ENSG00000165995	CACNB2	16	6	clinical trials, schizophrenia	-
				Clinical trial, other psychiatric disease	IMAGABALIN*
				Clinical trial, non-psychiatric disease	SULOCTIDIL*, BEPRIDIL*, PHLOROGLUCINOL*, TERODILINE*, ATAGABALIN*, IMAGABALIN*
ENSG00000188641	DPYD	121	2	clinical trials, schizophrenia	-
				Clinical trial, other psychiatric disease	-
				Clinical trial, non-psychiatric disease	GIMERACIL,ENILURACIL
ENSG00000196776	CD47	40	2	clinical trials, schizophrenia	-
				Clinical trial, other psychiatric disease	-
				Clinical trial, non-psychiatric disease	MAGROLIMAB,EVORPACEPT
ENSG00000198822	GRM3	11	2	clinical trials, schizophrenia	POMAGLUMETAD METHIONIL ANHYDROUS
				Clinical trial, other psychiatric disease	DECOGLURANT, POMAGLUMETAD METHIONIL ANHYDROUS
				Clinical trial, non-psychiatric disease	-
ENSG00000145335	SNCA	5	2	clinical trials, schizophrenia	-
				Clinical trial, other psychiatric disease	-
				Clinical trial, non-psychiatric disease	CINPANEMAB,PRASINEZUMAB
ENSG00000162989	KCNJ3	10	2	clinical trials, schizophrenia	-
				Clinical trial, other psychiatric disease	-
				Clinical trial, non-psychiatric disease	VERNAKALANT HYDROCHLORIDE,VERNAKALANT
ENSG00000174437	ATP2A2	13	2	clinical trials, schizophrenia	-
				Clinical trial, other psychiatric disease	-
				Clinical trial, non-psychiatric disease	ISTAROXIME,MIPSAGARGIN
Footnotes
* denotes drug names that map to multiple genes.

## Sheet: notes
sub	dup	psychosis DRD2	non-psych	notes
ACETOPHENAZINE	FALSE	non-psy	removed	psychosis > added to schizophrenia
AMISULPRIDE	FALSE		ok
ARIPIPRAZOLE	FALSE		ok
ARIPIPRAZOLE	TRUE
ARIPIPRAZOLE	TRUE
ARIPIPRAZOLE	TRUE
ARIPIPRAZOLE	TRUE
ASENAPINE	FALSE		removed
ASENAPINE	TRUE
ASENAPINE	TRUE
ASENAPINE MALEATE	FALSE		removed
ASENAPINE MALEATE	TRUE
BENPERIDOL	FALSE		dementia	nonpsych delete?
BREXPIPRAZOLE	FALSE		ok
BROMPERIDOL	FALSE		Dementia	nonpsych delete?
CARIPRAZINE	FALSE		removed
CHLORPROMAZINE	FALSE		ok
CHLORPROTHIXENE	FALSE		Dementia	nonpsych delete?
CLOZAPINE	FALSE		Dementia	nonpsych delete?
DROPERIDOL	FALSE	non-psy	ok	psychosis > added to schizophrenia
FLUPHENAZINE	FALSE		ok
FLUSPIRILENE	FALSE		Dementia	nonpsych delete?
HALOPERIDOL	FALSE		ok
HALOPERIDOL	TRUE
HALOPERIDOL	TRUE
ILOPERIDONE	FALSE		ok
LEVOMEPROMAZINE	FALSE		Dementia	nonpsych delete?
LEVOSULPIRIDE	FALSE	psych > schizophrenia	ok	psychosis > added to schizophrenia
LOXAPINE	FALSE		ok
LOXAPINE	TRUE
LUMATEPERONE	FALSE		ok
LUMATEPERONE	TRUE
LURASIDONE	FALSE		removed
MESORIDAZINE	FALSE	non-psy	removed	psychosis > added to schizophrenia
MOLINDONE	FALSE		removed
OLANZAPINE	FALSE		ok
PALIPERIDONE	FALSE		removed
PALIPERIDONE	TRUE
PERPHENAZINE	FALSE		ok
PIMOZIDE	FALSE		ok
PROCHLORPERAZINE	FALSE		ok
PROMAZINE	FALSE		removed
QUETIAPINE	FALSE		ok
QUETIAPINE	TRUE
QUETIAPINE	TRUE
QUETIAPINE	TRUE
QUETIAPINE FUMARATE	FALSE		ok
REMOXIPRIDE	FALSE	non-psy	removed	psychosis > added to schizophrenia
RISPERIDONE	FALSE		ok
RISPERIDONE	TRUE
RISPERIDONE	TRUE
SERTINDOLE	FALSE		Dementia, Cognitive impairments
SULPIRIDE	FALSE		Dementia	nonpsych delete?
THIORIDAZINE	FALSE		ok
THIOTHIXENE	FALSE	should not be in cat3	removed
TIAPRIDE	FALSE		ok
TRIFLUOPERAZINE	FALSE		ok
TRIFLUPROMAZINE	FALSE	non-psy	removed	psychosis > added to schizophrenia
VERALIPRIDE	FALSE	non-psy	removed	psychosis > added to schizophrenia
ZIPRASIDONE	FALSE		ok
ZIPRASIDONE	TRUE
ZIPRASIDONE	TRUE
ZIPRASIDONE	TRUE
